# Supplementary material for: Hexacarbonyl-2κ3 C,3κ3 C-di-μ3-sulfido-tetra­kis­(tetra­hydro­furan-1κO)calcium­diiron(II)(Fe—Fe)
Source: Acta Crystallogr Sect E Struct Rep Online. 2012 Nov 30;68(Pt 12):m1559–60. doi: 10.1107/S1600536812048039 (PMC3588797; doi:10.1107/S1600536812048039)
Supplement: Supplementary file 1 [file e-68-m1559-sup1.cif]

##############################################################################
#                                                                            #
# This CIF contains the data in a paper accepted for publication in          #
# Acta Crystallographica Section E. It conforms to the requirements of       #
# Notes for Authors for Acta Crystallographica Section E, and has been       #
# peer reviewed under the auspices of the IUCr Commission on Journals.       #
#                                                                            #
# Full details of the Crystallographic Information File format               #
# are given in the paper "The Crystallographic Information File (CIF):       #
# a New Standard Archive File for Crystallography" by S. R. Hall, F. H.      #
# Allen and I. D. Brown [Acta Cryst. (1991), A47, 655-685].                  #
#                                                                            #
# The current version of the core CIF dictionary is obtainable from          #
# ftp://ftp.iucr.org/pub/cif_core.dic.                                       #
#                                                                            #
# Software is freely available for graphical display of the structure(s)     #
# in this CIF. For information consult the CIF software page                 #
# http://www.iucr.org/resources/cif/software.                                #
#                                                                            #
# This file may be used for bona fide research purposes within the           #
# scientific community so long as proper attribution is given to the journal # 
# article from which it was obtained.                                        #
#                                                                            #
##############################################################################
data_I
_audit_creation_method     SHELXL-97
_chemical_name_systematic
;
Hexacarbonyl-2\k^3^<i>C</i>,3\k^3^<i>C</i>-di-\m~3~-sulfido-
tetrakis(tetrahydrofuran-1\k<i>O</i>)calciumdiiron(II)(<i>Fe</i>---<i>Fe</i>)
;
_chemical_name_common     ?
_chemical_formula_moiety     'C22 H32 Ca Fe2 O10 S2'
_chemical_formula_sum     'C22 H32 Ca Fe2 O10 S2'
_chemical_formula_iupac     '[Ca Fe2 S2 (C4 H8 O)4 (C O)6]'
_chemical_formula_weight     672.38
_chemical_melting_point     ?
_symmetry_cell_setting     orthorhombic
_symmetry_space_group_name_H-M     'P 21 21 21'
_symmetry_space_group_name_Hall     'P 2ac 2ab'
loop_
    _symmetry_equiv_pos_as_xyz
    'x, y, z'
    '-x+1/2, -y, z+1/2'
    'x+1/2, -y+1/2, -z'
    '-x, y+1/2, -z+1/2'
_cell_length_a     10.9189(4)
_cell_length_b     12.4167(5)
_cell_length_c     21.4545(9)
_cell_angle_alpha     90.00
_cell_angle_beta     90.00
_cell_angle_gamma     90.00
_cell_volume     2908.7(2)
_cell_formula_units_Z     4
_cell_measurement_reflns_used     7648
_cell_measurement_theta_min     2.48
_cell_measurement_theta_max     26.20
_cell_measurement_temperature     150(2)
_exptl_crystal_description     prism
_exptl_crystal_colour     black
_exptl_crystal_size_max     0.25
_exptl_crystal_size_mid     0.11
_exptl_crystal_size_min     0.08
_exptl_crystal_density_diffrn     1.535
_exptl_crystal_density_meas     ?
_exptl_crystal_density_method     'not measured'
_exptl_crystal_F_000     1392
_exptl_absorpt_coefficient_mu     1.366
_exptl_absorpt_correction_type     multi-scan
_exptl_absorpt_process_details     '(<i>SADABS</i>; Bruker, 2004)'
_exptl_absorpt_correction_T_min     0.7264
_exptl_absorpt_correction_T_max     0.8986
_exptl_special_details     ?
_diffrn_ambient_temperature     150(2)
_diffrn_radiation_type     MoK\a
_diffrn_radiation_wavelength     0.71073
_diffrn_radiation_monochromator     graphite
_diffrn_measurement_device_type     'Bruker--Nonius X8 APEX CCD area-detector'
_diffrn_measurement_method     '\f scans'
_diffrn_detector_area_resol_mean     25
_diffrn_reflns_number     21313
_diffrn_reflns_av_R_equivalents     0.0331
_diffrn_reflns_av_sigmaI/netI     0.0374
_diffrn_reflns_theta_min     1.89
_diffrn_reflns_theta_max     26.37
_diffrn_reflns_theta_full     25.50
_diffrn_measured_fraction_theta_max     1.000
_diffrn_measured_fraction_theta_full     1.000
_diffrn_reflns_limit_h_min     -13
_diffrn_reflns_limit_h_max     11
_diffrn_reflns_limit_k_min     -13
_diffrn_reflns_limit_k_max     15
_diffrn_reflns_limit_l_min     -26
_diffrn_reflns_limit_l_max     26
_diffrn_standards_number     0
_diffrn_standards_interval_count     ?
_diffrn_standards_interval_time     ?
_diffrn_standards_decay_%     0
_refine_special_details
;
Refinement of <i>F</i>^2^ against ALL reflections. The weighted <i>R</i>-factor
<i>wR</i> and goodness of fit <i>S</i> are based on <i>F</i>^2^, conventional
<i>R</i>-factors <i>R</i> are based on <i>F</i>, with <i>F</i> set to zero for
negative <i>F</i>^2^. The threshold expression of <i>F</i>^2^ >
\s(<i>F</i>^2^) is used only for calculating <i>R</i>-factors(gt) <i>etc</i>.
and is not relevant to the choice of reflections for refinement.
<i>R</i>-factors based on <i>F</i>^2^ are statistically about twice as large
as those based on <i>F</i>, and <i>R</i>- factors based on ALL data will be
even larger.
;
_reflns_number_total     5951
_reflns_number_gt     5319
_reflns_threshold_expression     I>2\s(I)
_refine_ls_structure_factor_coef     Fsqd
_refine_ls_matrix_type     full
_refine_ls_R_factor_all     0.0345
_refine_ls_R_factor_gt     0.0267
_refine_ls_wR_factor_gt     0.0554
_refine_ls_wR_factor_ref     0.0574
_refine_ls_goodness_of_fit_ref     1.008
_refine_ls_restrained_S_all     1.008
_refine_ls_number_reflns     5951
_refine_ls_number_parameters     334
_refine_ls_number_restraints     0
_refine_ls_hydrogen_treatment     constr
_refine_ls_weighting_scheme     calc
_refine_ls_weighting_details
                 'calc w=1/[\s^2^(Fo^2^)+(0.0290P)^2^] where P=(Fo^2^+2Fc^2^)/3'
_atom_sites_solution_hydrogens     geom
_atom_sites_solution_primary     direct
_atom_sites_solution_secondary     difmap
_refine_ls_shift/su_max     0.002
_refine_ls_shift/su_mean     0.000
_refine_diff_density_max     0.359
_refine_diff_density_min     -0.319
_refine_ls_extinction_method     none
_refine_ls_extinction_coef     ?
_refine_ls_abs_structure_details     'Flack (1983), 2601 Friedel pairs'
_refine_ls_abs_structure_Flack     0.006(11)
loop_
    _atom_type_symbol
    _atom_type_description
    _atom_type_scat_dispersion_real
    _atom_type_scat_dispersion_imag
    _atom_type_scat_source
    C C 0.0033 0.0016 'International Tables Vol C Tables 4.2.6.8 and 6.1.1.4'
    H H 0.0000 0.0000 'International Tables Vol C Tables 4.2.6.8 and 6.1.1.4'
    O O 0.0106 0.0060 'International Tables Vol C Tables 4.2.6.8 and 6.1.1.4'
    S S 0.1246 0.1234 'International Tables Vol C Tables 4.2.6.8 and 6.1.1.4'
    Ca Ca 0.2262 0.3064 'International Tables Vol C Tables 4.2.6.8 and 6.1.1.4'
    Fe Fe 0.3463 0.8444 'International Tables Vol C Tables 4.2.6.8 and 6.1.1.4'
_computing_data_collection     'APEX2 (Bruker, 2004)'
_computing_cell_refinement     'SAINT (Bruker, 2004)'
_computing_data_reduction     'SAINT (Bruker, 2004)'
_computing_structure_solution     'SHELXS97 (Sheldrick, 2008)'
_computing_structure_refinement     'SHELXL97 (Sheldrick, 2008)'
_computing_molecular_graphics     'DIAMOND (Brandenburg, 1999)'
_computing_publication_material     'SHELXTL (Sheldrick, 2008)'
loop_
    _atom_site_type_symbol
    _atom_site_label
    _atom_site_fract_x
    _atom_site_fract_y
    _atom_site_fract_z
    _atom_site_U_iso_or_equiv
    _atom_site_adp_type
    _atom_site_calc_flag
    _atom_site_refinement_flags
    _atom_site_occupancy
    _atom_site_symmetry_multiplicity
    _atom_site_disorder_assembly
    _atom_site_disorder_group
    Fe Fe1 0.79820(3) 0.40586(3) 0.674330(16) 0.02253(8) Uani d . 1 1 . .
    Fe Fe2 0.82499(3) 0.59531(3) 0.635135(17) 0.02489(9) Uani d . 1 1 . .
    Ca Ca1 0.51290(4) 0.49436(4) 0.60998(2) 0.01931(10) Uani d . 1 1 . .
    S S1 0.67335(5) 0.54573(5) 0.70434(3) 0.02536(14) Uani d . 1 1 . .
    S S2 0.75029(6) 0.45765(5) 0.57341(3) 0.02487(14) Uani d . 1 1 . .
    O O1 1.02452(18) 0.32234(16) 0.61922(10) 0.0441(5) Uani d . 1 1 . .
    O O2 0.88333(18) 0.40811(19) 0.80361(9) 0.0479(5) Uani d . 1 1 . .
    O O3 0.64995(17) 0.21109(14) 0.69010(9) 0.0348(5) Uani d . 1 1 . .
    O O4 1.04619(17) 0.58348(18) 0.55847(9) 0.0467(5) Uani d . 1 1 . .
    O O5 0.9470(2) 0.68878(18) 0.74443(11) 0.0561(6) Uani d . 1 1 . .
    O O6 0.71495(19) 0.78658(16) 0.57777(10) 0.0459(5) Uani d . 1 1 . .
    O O11 0.35797(14) 0.48969(14) 0.68605(8) 0.0259(4) Uani d . 1 1 . .
    O O21 0.44972(16) 0.30895(12) 0.59998(8) 0.0287(4) Uani d . 1 1 . .
    O O31 0.43354(16) 0.49442(14) 0.50679(8) 0.0284(4) Uani d . 1 1 . .
    O O41 0.44134(17) 0.67554(12) 0.60327(8) 0.0278(4) Uani d . 1 1 . .
    C C1 0.9361(3) 0.3532(2) 0.64150(13) 0.0301(6) Uani d . 1 1 . .
    C C2 0.8518(2) 0.4082(2) 0.75288(12) 0.0302(6) Uani d . 1 1 . .
    C C3 0.7062(2) 0.2881(2) 0.68292(11) 0.0254(5) Uani d . 1 1 . .
    C C4 0.9604(2) 0.5880(2) 0.58892(13) 0.0325(6) Uani d . 1 1 . .
    C C5 0.8992(3) 0.6536(2) 0.70162(15) 0.0353(7) Uani d . 1 1 . .
    C C6 0.7565(2) 0.7112(2) 0.60022(13) 0.0317(6) Uani d . 1 1 . .
    C C12 0.3812(3) 0.4509(2) 0.74846(13) 0.0350(7) Uani d . 1 1 . .
    H H12A 0.4171 0.5084 0.7747 0.042 Uiso calc R 1 1 . .
    H H12B 0.4378 0.3887 0.7478 0.042 Uiso calc R 1 1 . .
    C C13 0.2579(3) 0.4183(3) 0.77249(15) 0.0525(9) Uani d . 1 1 . .
    H H13A 0.2547 0.4221 0.8186 0.063 Uiso calc R 1 1 . .
    H H13B 0.2365 0.3444 0.7590 0.063 Uiso calc R 1 1 . .
    C C14 0.1737(3) 0.5006(3) 0.74314(15) 0.0529(9) Uani d . 1 1 . .
    H H14A 0.0893 0.4724 0.7394 0.063 Uiso calc R 1 1 . .
    H H14B 0.1722 0.5681 0.7677 0.063 Uiso calc R 1 1 . .
    C C15 0.2301(2) 0.5187(2) 0.67990(14) 0.0345(6) Uani d . 1 1 . .
    H H15A 0.1895 0.4731 0.6482 0.041 Uiso calc R 1 1 . .
    H H15B 0.2218 0.5951 0.6673 0.041 Uiso calc R 1 1 . .
    C C22 0.3577(3) 0.2470(2) 0.63353(15) 0.0365(7) Uani d . 1 1 . .
    H H22A 0.2800 0.2878 0.6367 0.044 Uiso calc R 1 1 . .
    H H22B 0.3865 0.2293 0.6761 0.044 Uiso calc R 1 1 . .
    C C23 0.3400(3) 0.1453(2) 0.59526(15) 0.0431(8) Uani d . 1 1 . .
    H H23A 0.3138 0.0842 0.6218 0.052 Uiso calc R 1 1 . .
    H H23B 0.2790 0.1563 0.5617 0.052 Uiso calc R 1 1 . .
    C C24 0.4666(3) 0.1266(2) 0.56874(14) 0.0385(7) Uani d . 1 1 . .
    H H24A 0.4635 0.0811 0.5309 0.046 Uiso calc R 1 1 . .
    H H24B 0.5214 0.0926 0.5998 0.046 Uiso calc R 1 1 . .
    C C25 0.5076(3) 0.2404(2) 0.55347(13) 0.0347(7) Uani d . 1 1 . .
    H H25A 0.5979 0.2463 0.5559 0.042 Uiso calc R 1 1 . .
    H H25B 0.4811 0.2609 0.5110 0.042 Uiso calc R 1 1 . .
    C C32 0.3135(2) 0.4568(2) 0.48866(12) 0.0314(6) Uani d . 1 1 . .
    H H32A 0.2548 0.5175 0.4869 0.038 Uiso calc R 1 1 . .
    H H32B 0.2828 0.4027 0.5187 0.038 Uiso calc R 1 1 . .
    C C33 0.3296(3) 0.4070(3) 0.42478(13) 0.0442(7) Uani d . 1 1 . .
    H H33A 0.3264 0.3275 0.4272 0.053 Uiso calc R 1 1 . .
    H H33B 0.2651 0.4323 0.3958 0.053 Uiso calc R 1 1 . .
    C C34 0.4545(4) 0.4447(4) 0.40367(16) 0.0787(14) Uani d . 1 1 . .
    H H34A 0.5097 0.3822 0.3978 0.094 Uiso calc R 1 1 . .
    H H34B 0.4478 0.4837 0.3636 0.094 Uiso calc R 1 1 . .
    C C35 0.5017(3) 0.5140(3) 0.45056(13) 0.0566(10) Uani d . 1 1 . .
    H H35A 0.4928 0.5902 0.4377 0.068 Uiso calc R 1 1 . .
    H H35B 0.5898 0.4991 0.4575 0.068 Uiso calc R 1 1 . .
    C C42 0.3891(3) 0.7332(2) 0.55093(13) 0.0458(9) Uani d . 1 1 . .
    H H42A 0.3244 0.6896 0.5307 0.055 Uiso calc R 1 1 . .
    H H42B 0.4530 0.7500 0.5197 0.055 Uiso calc R 1 1 . .
    C C43 0.3355(3) 0.8361(2) 0.57789(14) 0.0410(7) Uani d . 1 1 . .
    H H43A 0.3371 0.8954 0.5471 0.049 Uiso calc R 1 1 . .
    H H43B 0.2504 0.8250 0.5924 0.049 Uiso calc R 1 1 . .
    C C44 0.4212(3) 0.8579(2) 0.63176(13) 0.0336(6) Uani d . 1 1 . .
    H H44A 0.3818 0.9041 0.6636 0.040 Uiso calc R 1 1 . .
    H H44B 0.4977 0.8927 0.6174 0.040 Uiso calc R 1 1 . .
    C C45 0.4458(3) 0.7462(2) 0.65700(12) 0.0323(7) Uani d . 1 1 . .
    H H45A 0.5272 0.7430 0.6772 0.039 Uiso calc R 1 1 . .
    H H45B 0.3826 0.7256 0.6879 0.039 Uiso calc R 1 1 . .
loop_
    _atom_site_aniso_label
    _atom_site_aniso_U_11
    _atom_site_aniso_U_22
    _atom_site_aniso_U_33
    _atom_site_aniso_U_12
    _atom_site_aniso_U_13
    _atom_site_aniso_U_23
    Fe1 0.02134(17) 0.02364(17) 0.02262(17) -0.00130(15) -0.00090(15)
                                                                    -0.00073(16)
    Fe2 0.02297(18) 0.02352(18) 0.02818(19) -0.00199(15) 0.00003(16)
                                                                    -0.00004(16)
    Ca1 0.0206(2) 0.0174(2) 0.0200(2) -0.00045(19) -0.0008(2) -0.0010(2)
    S1 0.0212(3) 0.0320(3) 0.0229(3) 0.0001(3) -0.0003(3) -0.0069(3)
    S2 0.0221(3) 0.0320(3) 0.0205(3) 0.0010(3) 0.0008(3) -0.0038(3)
    O1 0.0291(11) 0.0478(12) 0.0555(14) 0.0062(9) 0.0066(10) -0.0083(11)
    O2 0.0443(12) 0.0709(14) 0.0286(11) -0.0113(11) -0.0107(9) 0.0019(11)
    O3 0.0381(11) 0.0308(10) 0.0355(11) -0.0085(9) 0.0007(9) 0.0050(9)
    O4 0.0287(11) 0.0664(15) 0.0450(13) 0.0017(10) 0.0092(10) 0.0121(11)
    O5 0.0552(15) 0.0513(14) 0.0618(15) -0.0080(12) -0.0199(13) -0.0194(12)
    O6 0.0474(13) 0.0367(12) 0.0536(13) 0.0089(10) 0.0131(11) 0.0177(11)
    O11 0.0215(9) 0.0311(9) 0.0251(9) 0.0010(7) 0.0008(7) 0.0064(8)
    O21 0.0337(10) 0.0173(8) 0.0351(11) -0.0034(8) 0.0009(8) -0.0027(8)
    O31 0.0287(9) 0.0347(9) 0.0216(9) -0.0068(8) -0.0037(7) -0.0046(8)
    O41 0.0457(11) 0.0165(8) 0.0211(9) 0.0027(8) -0.0039(8) -0.0005(7)
    C1 0.0288(15) 0.0287(14) 0.0327(15) -0.0034(11) -0.0052(13) 0.0009(12)
    C2 0.0258(14) 0.0332(14) 0.0317(15) -0.0054(12) 0.0007(11) 0.0002(13)
    C3 0.0259(13) 0.0301(14) 0.0201(13) 0.0042(11) -0.0003(11) 0.0015(11)
    C4 0.0297(15) 0.0330(15) 0.0348(16) -0.0065(13) -0.0056(13) 0.0094(13)
    C5 0.0298(15) 0.0282(14) 0.0481(18) -0.0011(12) -0.0051(14) -0.0031(14)
    C6 0.0301(14) 0.0309(15) 0.0343(16) -0.0048(12) 0.0097(13) 0.0020(13)
    C12 0.0436(17) 0.0327(15) 0.0286(15) 0.0051(13) -0.0018(12) 0.0076(12)
    C13 0.070(2) 0.0479(19) 0.0393(18) -0.0196(18) 0.0223(17) 0.0036(15)
    C14 0.0278(16) 0.074(2) 0.057(2) -0.0113(17) 0.0132(15) -0.0199(18)
    C15 0.0214(14) 0.0376(16) 0.0444(16) -0.0007(11) -0.0016(12) 0.0003(14)
    C22 0.0353(16) 0.0262(14) 0.0481(18) -0.0054(11) 0.0045(14) -0.0005(14)
    C23 0.0445(18) 0.0223(14) 0.062(2) -0.0072(13) -0.0101(16) -0.0049(14)
    C24 0.0493(19) 0.0211(14) 0.0452(18) 0.0025(12) -0.0067(15) -0.0104(12)
    C25 0.0444(18) 0.0262(14) 0.0336(16) 0.0033(12) -0.0011(14) -0.0063(12)
    C32 0.0251(13) 0.0353(14) 0.0337(14) 0.0005(12) -0.0032(12) 0.0006(12)
    C33 0.0467(18) 0.0561(19) 0.0298(15) -0.0167(17) -0.0119(14) -0.0038(15)
    C34 0.083(3) 0.117(3) 0.037(2) -0.055(3) 0.0211(19) -0.026(2)
    C35 0.0482(19) 0.093(3) 0.0284(16) -0.0292(19) 0.0058(14) -0.0035(17)
    C42 0.085(3) 0.0277(16) 0.0253(16) 0.0141(15) -0.0124(16) 0.0010(12)
    C43 0.056(2) 0.0279(15) 0.0388(17) 0.0138(14) -0.0080(15) 0.0006(13)
    C44 0.0411(16) 0.0207(13) 0.0388(16) 0.0087(11) -0.0040(14) -0.0054(12)
    C45 0.0480(18) 0.0257(14) 0.0232(15) 0.0006(12) -0.0011(12) -0.0066(11)
_geom_special_details
;
All e.s.d.'s (except the e.s.d. in the dihedral angle between two l.s. planes)
are estimated using the full covariance matrix. The cell e.s.d.'s are taken
into account individually in the estimation of e.s.d.'s in distances, angles
and torsion angles; correlations between e.s.d.'s in cell parameters are only
used when they are defined by crystal symmetry. An approximate (isotropic)
treatment of cell e.s.d.'s is used for estimating e.s.d.'s involving l.s.
planes.
;
loop_
    _geom_bond_atom_site_label_1
    _geom_bond_atom_site_label_2
    _geom_bond_site_symmetry_2
    _geom_bond_distance
    _geom_bond_publ_flag
    Fe1 C3 . 1.784(3) ?
    Fe1 C2 . 1.784(3) ?
    Fe1 C1 . 1.786(3) ?
    Fe1 Fe2 . 2.5152(5) yes
    Fe1 S1 . 2.2999(7) yes
    Fe1 S2 . 2.3185(7) yes
    Fe2 S1 . 2.3077(7) yes
    Fe2 S2 . 2.3110(7) yes
    Ca1 S1 . 2.7523(8) yes
    Ca1 S2 . 2.7463(8) yes
    Ca1 Fe1 . 3.5802(6) yes
    Ca1 Fe2 . 3.6708(6) yes
    Fe2 C4 . 1.783(3) ?
    Fe2 C6 . 1.787(3) ?
    Fe2 C5 . 1.793(3) ?
    Ca1 O11 . 2.3513(17) ?
    Ca1 O31 . 2.3773(17) ?
    Ca1 O41 . 2.3858(16) ?
    Ca1 O21 . 2.4128(16) ?
    O1 C1 . 1.144(3) ?
    O2 C2 . 1.142(3) ?
    O3 C3 . 1.147(3) ?
    O4 C4 . 1.143(3) ?
    O5 C5 . 1.143(3) ?
    O6 C6 . 1.146(3) ?
    O11 C12 . 1.445(3) ?
    O11 C15 . 1.448(3) ?
    O21 C22 . 1.456(3) ?
    O21 C25 . 1.456(3) ?
    O31 C35 . 1.438(3) ?
    O31 C32 . 1.445(3) ?
    O41 C42 . 1.449(3) ?
    O41 C45 . 1.450(3) ?
    C12 C13 . 1.498(4) ?
    C12 H12A . 0.9900 ?
    C12 H12B . 0.9900 ?
    C13 C14 . 1.512(5) ?
    C13 H13A . 0.9900 ?
    C13 H13B . 0.9900 ?
    C14 C15 . 1.507(4) ?
    C14 H14A . 0.9900 ?
    C14 H14B . 0.9900 ?
    C15 H15A . 0.9900 ?
    C15 H15B . 0.9900 ?
    C22 C23 . 1.519(4) ?
    C22 H22A . 0.9900 ?
    C22 H22B . 0.9900 ?
    C23 C24 . 1.513(4) ?
    C23 H23A . 0.9900 ?
    C23 H23B . 0.9900 ?
    C24 C25 . 1.517(4) ?
    C24 H24A . 0.9900 ?
    C24 H24B . 0.9900 ?
    C25 H25A . 0.9900 ?
    C25 H25B . 0.9900 ?
    C32 C33 . 1.514(4) ?
    C32 H32A . 0.9900 ?
    C32 H32B . 0.9900 ?
    C33 C34 . 1.511(4) ?
    C33 H33A . 0.9900 ?
    C33 H33B . 0.9900 ?
    C34 C35 . 1.421(4) ?
    C34 H34A . 0.9900 ?
    C34 H34B . 0.9900 ?
    C35 H35A . 0.9900 ?
    C35 H35B . 0.9900 ?
    C42 C43 . 1.519(4) ?
    C42 H42A . 0.9900 ?
    C42 H42B . 0.9900 ?
    C43 C44 . 1.511(4) ?
    C43 H43A . 0.9900 ?
    C43 H43B . 0.9900 ?
    C44 C45 . 1.513(3) ?
    C44 H44A . 0.9900 ?
    C44 H44B . 0.9900 ?
    C45 H45A . 0.9900 ?
    C45 H45B . 0.9900 ?
loop_
    _geom_angle_atom_site_label_1
    _geom_angle_atom_site_label_2
    _geom_angle_atom_site_label_3
    _geom_angle_site_symmetry_1
    _geom_angle_site_symmetry_3
    _geom_angle
    _geom_angle_publ_flag
    C3 Fe1 C2 . . 95.79(12) ?
    C3 Fe1 C1 . . 102.44(11) ?
    C2 Fe1 C1 . . 95.85(12) ?
    C3 Fe1 S1 . . 104.86(8) ?
    C2 Fe1 S1 . . 85.27(9) ?
    C1 Fe1 S1 . . 152.42(9) ?
    C3 Fe1 S2 . . 101.35(8) ?
    C2 Fe1 S2 . . 162.08(9) ?
    C1 Fe1 S2 . . 85.60(9) ?
    S1 Fe1 S2 . . 85.31(2) ?
    C3 Fe1 Fe2 . . 150.09(8) ?
    C2 Fe1 Fe2 . . 105.19(9) ?
    C1 Fe1 Fe2 . . 96.45(9) ?
    S1 Fe1 Fe2 . . 57.06(2) ?
    S2 Fe1 Fe2 . . 56.95(2) ?
    C3 Fe1 Ca1 . . 78.55(8) ?
    C2 Fe1 Ca1 . . 130.14(9) ?
    C1 Fe1 Ca1 . . 133.92(9) ?
    S1 Fe1 Ca1 . . 50.242(18) ?
    S2 Fe1 Ca1 . . 50.091(18) ?
    Fe2 Fe1 Ca1 . . 71.653(13) ?
    C4 Fe2 C6 . . 98.93(12) ?
    C4 Fe2 C5 . . 95.07(13) ?
    C6 Fe2 C5 . . 101.39(12) ?
    C4 Fe2 S1 . . 159.96(9) ?
    C6 Fe2 S1 . . 100.61(9) ?
    C5 Fe2 S1 . . 85.40(10) ?
    C4 Fe2 S2 . . 86.35(9) ?
    C6 Fe2 S2 . . 101.99(9) ?
    C5 Fe2 S2 . . 156.06(9) ?
    S1 Fe2 S2 . . 85.31(2) ?
    C4 Fe2 Fe1 . . 103.58(9) ?
    C6 Fe2 Fe1 . . 147.66(9) ?
    C5 Fe2 Fe1 . . 99.45(9) ?
    S1 Fe2 Fe1 . . 56.767(19) ?
    S2 Fe2 Fe1 . . 57.24(2) ?
    C4 Fe2 Ca1 . . 132.13(9) ?
    C6 Fe2 Ca1 . . 79.91(9) ?
    C5 Fe2 Ca1 . . 132.39(10) ?
    S1 Fe2 Ca1 . . 48.504(18) ?
    S2 Fe2 Ca1 . . 48.359(18) ?
    Fe1 Fe2 Ca1 . . 67.779(13) ?
    O11 Ca1 O31 . . 112.59(6) ?
    O11 Ca1 O41 . . 80.18(6) ?
    O31 Ca1 O41 . . 79.87(6) ?
    O11 Ca1 O21 . . 80.36(6) ?
    O31 Ca1 O21 . . 79.24(6) ?
    O41 Ca1 O21 . . 143.19(6) ?
    O11 Ca1 S2 . . 150.84(5) ?
    O31 Ca1 S2 . . 94.48(5) ?
    O41 Ca1 S2 . . 116.64(5) ?
    O21 Ca1 S2 . . 94.94(5) ?
    O11 Ca1 S1 . . 87.31(5) ?
    O31 Ca1 S1 . . 156.48(5) ?
    O41 Ca1 S1 . . 91.96(5) ?
    O21 Ca1 S1 . . 117.94(5) ?
    S2 Ca1 S1 . . 69.38(2) ?
    O11 Ca1 Fe1 . . 110.53(4) ?
    O31 Ca1 Fe1 . . 132.56(5) ?
    O41 Ca1 Fe1 . . 126.70(5) ?
    O21 Ca1 Fe1 . . 89.44(4) ?
    S2 Ca1 Fe1 . . 40.358(15) ?
    S1 Ca1 Fe1 . . 39.970(15) ?
    O11 Ca1 Fe2 . . 125.05(5) ?
    O31 Ca1 Fe2 . . 118.37(4) ?
    O41 Ca1 Fe2 . . 89.48(5) ?
    O21 Ca1 Fe2 . . 127.18(4) ?
    S2 Ca1 Fe2 . . 38.966(16) ?
    S1 Ca1 Fe2 . . 38.903(15) ?
    Fe1 Ca1 Fe2 . . 40.568(10) ?
    Fe1 S1 Fe2 . . 66.17(2) ?
    Fe1 S1 Ca1 . . 89.79(2) ?
    Fe2 S1 Ca1 . . 92.59(2) ?
    Fe2 S2 Fe1 . . 65.82(2) ?
    Fe2 S2 Ca1 . . 92.67(2) ?
    Fe1 S2 Ca1 . . 89.55(2) ?
    C12 O11 C15 . . 109.66(19) ?
    C12 O11 Ca1 . . 121.67(15) ?
    C15 O11 Ca1 . . 128.63(16) ?
    C22 O21 C25 . . 109.24(18) ?
    C22 O21 Ca1 . . 131.11(15) ?
    C25 O21 Ca1 . . 119.65(15) ?
    C35 O31 C32 . . 107.36(19) ?
    C35 O31 Ca1 . . 126.33(16) ?
    C32 O31 Ca1 . . 125.54(14) ?
    C42 O41 C45 . . 109.29(18) ?
    C42 O41 Ca1 . . 129.91(15) ?
    C45 O41 Ca1 . . 120.79(14) ?
    O1 C1 Fe1 . . 177.8(3) ?
    O2 C2 Fe1 . . 178.1(2) ?
    O3 C3 Fe1 . . 177.5(2) ?
    O4 C4 Fe2 . . 178.9(2) ?
    O5 C5 Fe2 . . 178.7(3) ?
    O6 C6 Fe2 . . 178.5(2) ?
    O11 C12 C13 . . 104.6(2) ?
    O11 C12 H12A . . 110.8 ?
    C13 C12 H12A . . 110.8 ?
    O11 C12 H12B . . 110.8 ?
    C13 C12 H12B . . 110.8 ?
    H12A C12 H12B . . 108.9 ?
    C12 C13 C14 . . 102.7(2) ?
    C12 C13 H13A . . 111.2 ?
    C14 C13 H13A . . 111.2 ?
    C12 C13 H13B . . 111.2 ?
    C14 C13 H13B . . 111.2 ?
    H13A C13 H13B . . 109.1 ?
    C15 C14 C13 . . 103.2(2) ?
    C15 C14 H14A . . 111.1 ?
    C13 C14 H14A . . 111.1 ?
    C15 C14 H14B . . 111.1 ?
    C13 C14 H14B . . 111.1 ?
    H14A C14 H14B . . 109.1 ?
    O11 C15 C14 . . 105.9(2) ?
    O11 C15 H15A . . 110.6 ?
    C14 C15 H15A . . 110.6 ?
    O11 C15 H15B . . 110.6 ?
    C14 C15 H15B . . 110.6 ?
    H15A C15 H15B . . 108.7 ?
    O21 C22 C23 . . 105.1(2) ?
    O21 C22 H22A . . 110.7 ?
    C23 C22 H22A . . 110.7 ?
    O21 C22 H22B . . 110.7 ?
    C23 C22 H22B . . 110.7 ?
    H22A C22 H22B . . 108.8 ?
    C24 C23 C22 . . 102.4(2) ?
    C24 C23 H23A . . 111.3 ?
    C22 C23 H23A . . 111.3 ?
    C24 C23 H23B . . 111.3 ?
    C22 C23 H23B . . 111.3 ?
    H23A C23 H23B . . 109.2 ?
    C23 C24 C25 . . 102.0(2) ?
    C23 C24 H24A . . 111.4 ?
    C25 C24 H24A . . 111.4 ?
    C23 C24 H24B . . 111.4 ?
    C25 C24 H24B . . 111.4 ?
    H24A C24 H24B . . 109.2 ?
    O21 C25 C24 . . 105.6(2) ?
    O21 C25 H25A . . 110.6 ?
    C24 C25 H25A . . 110.6 ?
    O21 C25 H25B . . 110.6 ?
    C24 C25 H25B . . 110.6 ?
    H25A C25 H25B . . 108.8 ?
    O31 C32 C33 . . 105.7(2) ?
    O31 C32 H32A . . 110.6 ?
    C33 C32 H32A . . 110.6 ?
    O31 C32 H32B . . 110.6 ?
    C33 C32 H32B . . 110.6 ?
    H32A C32 H32B . . 108.7 ?
    C34 C33 C32 . . 104.5(2) ?
    C34 C33 H33A . . 110.9 ?
    C32 C33 H33A . . 110.9 ?
    C34 C33 H33B . . 110.9 ?
    C32 C33 H33B . . 110.9 ?
    H33A C33 H33B . . 108.9 ?
    C35 C34 C33 . . 107.6(3) ?
    C35 C34 H34A . . 110.2 ?
    C33 C34 H34A . . 110.2 ?
    C35 C34 H34B . . 110.2 ?
    C33 C34 H34B . . 110.2 ?
    H34A C34 H34B . . 108.5 ?
    C34 C35 O31 . . 107.7(3) ?
    C34 C35 H35A . . 110.2 ?
    O31 C35 H35A . . 110.2 ?
    C34 C35 H35B . . 110.2 ?
    O31 C35 H35B . . 110.2 ?
    H35A C35 H35B . . 108.5 ?
    O41 C42 C43 . . 105.8(2) ?
    O41 C42 H42A . . 110.6 ?
    C43 C42 H42A . . 110.6 ?
    O41 C42 H42B . . 110.6 ?
    C43 C42 H42B . . 110.6 ?
    H42A C42 H42B . . 108.7 ?
    C44 C43 C42 . . 101.7(2) ?
    C44 C43 H43A . . 111.4 ?
    C42 C43 H43A . . 111.4 ?
    C44 C43 H43B . . 111.4 ?
    C42 C43 H43B . . 111.4 ?
    H43A C43 H43B . . 109.3 ?
    C43 C44 C45 . . 102.7(2) ?
    C43 C44 H44A . . 111.2 ?
    C45 C44 H44A . . 111.2 ?
    C43 C44 H44B . . 111.2 ?
    C45 C44 H44B . . 111.2 ?
    H44A C44 H44B . . 109.1 ?
    O41 C45 C44 . . 105.3(2) ?
    O41 C45 H45A . . 110.7 ?
    C44 C45 H45A . . 110.7 ?
    O41 C45 H45B . . 110.7 ?
    C44 C45 H45B . . 110.7 ?
    H45A C45 H45B . . 108.8 ?
loop_
    _geom_hbond_atom_site_label_D
    _geom_hbond_atom_site_label_H
    _geom_hbond_atom_site_label_A
    _geom_hbond_site_symmetry_A
    _geom_hbond_distance_DH
    _geom_hbond_distance_HA
    _geom_hbond_distance_DA
    _geom_hbond_angle_DHA
    C34 H34A O1 3_456 0.99 2.57 3.437(5) 146.2
    C34 H34B O2 2_664 0.99 2.62 3.329(4) 128.8
    C42 H42A O6 3_466 0.99 2.63 3.362(4) 130.6
    C45 H45B O3 4_656 0.99 2.65 3.470(3) 140.7
    C15 H15A O1 1_455 0.99 2.67 3.561(3) 149.6
data_global
_journal_date_recd_electronic     2012-11-13
_journal_date_accepted     2012-11-22
_journal_name_full     'Acta Crystallographica, Section E'
_journal_year     2012
_journal_volume     68
_journal_issue     12
_journal_page_first     m1559
_journal_page_last     m1560
_journal_paper_category     QM
_journal_paper_doi     10.1107/S1600536812048039
_journal_coeditor_code     ZL2517
_publ_contact_author_name     'Mikhail A. Ogienko'
_publ_contact_author_address
;
Nikolaev Institute of Inorganic Chemistry,
SB Russian Academy of Sciences,
Akad. Lavrentiev prospekt 3,
Novosibirsk 90,
630090 Russia
;
_publ_contact_author_email     k_cadet@mail.ru
_publ_contact_author_fax     0E*****
_publ_contact_author_phone     0E*****
_publ_section_title
;\
Hexacarbonyl-2\k^3^<i>C</i>,3\k^3^<i>C</i>-di-\m~3~-sulfido-\
tetrakis(tetrahydrofuran-1\k<i>O</i>)calciumdiiron(II)(<i>Fe</i>---\
<i>Fe</i>)
;
loop_
    _publ_author_name
    _publ_author_address
    'Ogienko, Mikhail A.'
;
Nikolaev Institute of Inorganic Chemistry,
SB Russian Academy of Sciences,
Akad. Lavrentiev prospekt 3,
Novosibirsk 90,
630090 Russian Federation
;
    'Naumov, Dmitry Yu.'
;
Nikolaev Institute of Inorganic Chemistry,
SB Russian Academy of Sciences,
Akad. Lavrentiev prospekt 3,
Novosibirsk 90,
630090 Russian Federation
Novosibirsk State University,
Pirogov st. 2,
Novosibirsk 90,
630090 Russian Federation
;
    'Konchenko, Sergey N.'
;
Nikolaev Institute of Inorganic Chemistry,
SB Russian Academy of Sciences,
Akad. Lavrentiev prospekt 3,
Novosibirsk 90,
630090 Russian Federation
Novosibirsk State University,
Pirogov st. 2,
Novosibirsk 90,
630090 Russian Federation
;
