# Supplementary material for: Hexacarbonyl-2κ3 C,3κ3 C-di-μ3-sulfido-tetra­kis­(tetra­hydro­furan-1κO)calcium­diiron(II)(Fe—Fe)
Source: Acta Crystallogr Sect E Struct Rep Online. 2012 Nov 30;68(Pt 12):m1559–60. doi: 10.1107/S1600536812048039 (PMC3588797; doi:10.1107/S1600536812048039)
Supplement: Supplementary file 2 [file e-68-m1559-Isup2.hkl]

# 
# h,k,l, Fc-squared, Fo-squared, sigma(Fo-squared) and status flag 
# 
data_I
_shelx_title ' om_48 in P2(1)2(1)2(1)' 
_shelx_refln_list_code          4 
_shelx_F_calc_maximum      289.25 
_exptl_crystal_F_000      1392.00 
_reflns_d_resolution_high  0.8001 
 
loop_ 
 _symmetry_equiv_pos_as_xyz 
 'x, y, z' 
 '-x+1/2, -y, z+1/2' 
 'x+1/2, -y+1/2, -z' 
 '-x, y+1/2, -z+1/2' 
 
_cell_length_a    10.9189 
_cell_length_b    12.4167 
_cell_length_c    21.4545 
_cell_angle_alpha  90.000 
_cell_angle_beta   90.000 
_cell_angle_gamma  90.000 
 
_shelx_F_squared_multiplier     1.000 
 
loop_ 
 _refln_index_h 
 _refln_index_k 
 _refln_index_l 
 _refln_F_squared_calc 
 _refln_F_squared_meas 
 _refln_F_squared_sigma 
 _refln_observed_status 
   2   0   0     3320.77     3651.29     58.79 o 
   4   0   0     9591.84     9074.65    184.71 o 
   6   0   0    13829.82    13223.84    289.79 o 
   8   0   0     3756.49     3829.83     91.32 o 
  10   0   0      145.34       80.29     32.62 o 
  12   0   0     1009.79      913.79     94.93 o 
   1   1   0    25300.83    26666.49    544.52 o 
   2   1   0      544.98      573.55     12.34 o 
   3   1   0     5587.77     5875.61     70.64 o 
   4   1   0     3896.00     4151.00     64.17 o 
   5   1   0     1547.37     1594.12     39.58 o 
   6   1   0      360.02      369.57     17.56 o 
   7   1   0     4258.34     3992.43     63.59 o 
   8   1   0      796.62      795.30     33.06 o 
   9   1   0      272.46      259.05     23.16 o 
  10   1   0      299.38      253.54     33.10 o 
  11   1   0      142.16      101.00     39.51 o 
  12   1   0       66.97       70.32     50.70 o 
  13   1   0     2444.23     2520.11    109.82 o 
   0   2   0    39554.16    41206.86    613.94 o 
   1   2   0     1077.19     1026.63     14.91 o 
   2   2   0     6769.16     7048.54     90.39 o 
   3   2   0        3.00       17.43      6.20 o 
   4   2   0     2804.85     2762.17     48.58 o 
   5   2   0      184.82      139.07     12.06 o 
   6   2   0     5009.02     4966.95     72.39 o 
   7   2   0       71.15       54.60     13.08 o 
   8   2   0       66.30       33.46     13.52 o 
   9   2   0     1474.76     1410.84     53.55 o 
  10   2   0      138.63      213.21     47.32 o 
  11   2   0       99.11      110.56     39.91 o 
  12   2   0     1594.74     1412.31     79.20 o 
  13   2   0       30.82       60.24     44.64 o 
   1   3   0     7690.41     8011.14    100.36 o 
   2   3   0    19629.47    20298.31    246.87 o 
   3   3   0     1525.94     1563.30     32.62 o 
   4   3   0      529.35      535.83     20.61 o 
   5   3   0     2060.88     2063.90     44.82 o 
   6   3   0     2563.11     2406.44     52.90 o 
   7   3   0      147.59      178.48     25.87 o 
   8   3   0      799.65      764.56     33.89 o 
   9   3   0     2612.30     2642.99     65.86 o 
  10   3   0      545.37      521.91     40.73 o 
  11   3   0       84.29      152.16     34.45 o 
  12   3   0        4.37        0.00     37.72 o 
  13   3   0      932.31      984.13     71.03 o 
   0   4   0     1576.24     1460.55     37.81 o 
   1   4   0     2486.96     2620.56     39.43 o 
   2   4   0     4968.33     5255.38     69.77 o 
   3   4   0     2328.48     2666.95     48.89 o 
   4   4   0     3633.20     3787.85     67.06 o 
   5   4   0      325.94      250.57     16.64 o 
   6   4   0       68.39       41.84     15.66 o 
   7   4   0     2541.22     2669.02     59.83 o 
   8   4   0     8004.20     7981.98    138.20 o 
   9   4   0      878.06      814.65     37.85 o 
  10   4   0      206.66      190.35     32.89 o 
  11   4   0        9.27       15.08     42.69 o 
  12   4   0      659.93      676.08     59.91 o 
  13   4   0       36.16       95.59     51.20 o 
   1   5   0    34964.17    35976.21    396.70 o 
   2   5   0     6356.94     6900.87    100.13 o 
   3   5   0      498.75      577.64     21.01 o 
   4   5   0     1747.86     1758.55     49.72 o 
   5   5   0     4681.22     4462.92     79.50 o 
   6   5   0      122.19      103.97     16.57 o 
   7   5   0     4679.48     4531.17     85.89 o 
   8   5   0        2.85        0.00     19.10 o 
   9   5   0     2995.88     3068.04     98.54 o 
  10   5   0      150.60      153.31     32.34 o 
  11   5   0        1.51        0.00     29.94 o 
  12   5   0       25.85       13.48     41.01 o 
   0   6   0     3989.04     4175.68     85.80 o 
   1   6   0      178.61      201.63     13.11 o 
   2   6   0    23273.32    22677.97    276.21 o 
   3   6   0     1168.84     1172.80     31.70 o 
   4   6   0     1213.92     1263.36     33.04 o 
   5   6   0      188.92      231.78     21.30 o 
   6   6   0     1454.59     1325.51     36.96 o 
   7   6   0     1984.14     1941.54     48.60 o 
   8   6   0     2798.90     2875.56     64.70 o 
   9   6   0     1252.40     1337.71     44.42 o 
  10   6   0      176.38      146.65     32.89 o 
  11   6   0      953.45      934.03     53.24 o 
  12   6   0      427.63      437.18     52.69 o 
   1   7   0     2805.25     2773.54     51.26 o 
   2   7   0      245.65      274.67     12.87 o 
   3   7   0     3652.71     3680.30     69.65 o 
   4   7   0      696.47      704.98     27.31 o 
   5   7   0     1214.85     1197.79     37.70 o 
   6   7   0      418.52      437.64     22.67 o 
   7   7   0       48.24       19.87     18.51 o 
   8   7   0      999.09      979.85     35.42 o 
   9   7   0     1004.38      996.57     38.23 o 
  10   7   0     2069.23     2073.69    169.37 o 
  11   7   0      281.65      285.36     45.50 o 
  12   7   0        2.70       56.10     38.56 o 
   0   8   0      171.82      153.18     26.82 o 
   1   8   0        0.56        3.17      5.60 o 
   2   8   0     3866.54     3720.62     64.86 o 
   3   8   0        8.97       21.14     15.35 o 
   4   8   0        0.69        0.00     23.09 o 
   5   8   0      699.54      664.75     28.35 o 
   6   8   0      931.73      890.53     31.68 o 
   7   8   0       34.99       47.99     16.14 o 
   8   8   0      572.33      584.13     28.90 o 
   9   8   0     3536.34     3638.46     85.71 o 
  10   8   0      666.43      679.23     44.69 o 
  11   8   0      210.40      233.81     35.08 o 
   1   9   0        7.40        2.49     12.40 o 
   2   9   0      443.76      470.86     24.13 o 
   3   9   0       13.55        0.00     18.14 o 
   4   9   0      608.94      604.29     26.36 o 
   5   9   0      229.69      228.69     20.80 o 
   6   9   0      290.59      367.72     22.50 o 
   7   9   0     1932.34     1942.94     48.31 o 
   8   9   0     1702.16     1631.88     48.95 o 
   9   9   0      101.39       99.16     21.18 o 
  10   9   0      783.28      942.58     80.58 o 
  11   9   0     1865.46     2095.69     72.45 o 
   0  10   0     8142.85     8116.70    161.90 o 
   1  10   0       17.84       41.75     14.80 o 
   2  10   0       53.42       81.09     19.08 o 
   3  10   0       30.32        0.00     20.02 o 
   4  10   0      965.60      905.69     37.77 o 
   5  10   0      180.02      188.81     20.19 o 
   6  10   0     3140.87     3075.66     66.74 o 
   7  10   0      320.00      349.24     22.17 o 
   8  10   0      644.37      744.31     68.86 o 
   9  10   0      546.90      583.69     69.96 o 
  10  10   0      902.79      993.85     85.84 o 
   1  11   0      530.87      541.42     31.96 o 
   2  11   0       24.59        0.00     29.24 o 
   3  11   0      137.41      181.73     24.44 o 
   4  11   0      268.38      255.64     25.88 o 
   5  11   0     1373.99     1566.36     47.75 o 
   6  11   0       50.48       50.80     18.99 o 
   7  11   0     1514.64     1470.94     45.08 o 
   8  11   0      217.15      179.16     44.28 o 
   9  11   0      507.02      474.41     54.14 o 
   0  12   0     3259.95     3196.86    108.62 o 
   1  12   0      797.45      633.74     42.09 o 
   2  12   0     1519.15     1533.73     74.82 o 
   3  12   0        1.32        1.21     26.72 o 
   4  12   0       16.10       26.11     27.80 o 
   5  12   0       93.79       84.24     28.40 o 
   6  12   0     1544.10     1483.27     58.49 o 
   7  12   0      547.53      572.20     38.61 o 
   8  12   0      135.91      201.07     58.70 o 
   1  13   0      111.73       89.84     32.84 o 
   2  13   0      127.88      147.82     33.80 o 
   3  13   0      541.92      382.48     46.08 o 
   4  13   0      183.96      124.35     36.42 o 
   5  13   0        2.40        0.00     30.56 o 
   6  13   0       51.63       18.94     31.91 o 
   7  13   0      259.39      217.32     36.07 o 
   0  14   0      188.05      121.21     61.47 o 
   1  14   0      119.40      128.35     35.00 o 
   2  14   0      923.45      799.81     51.19 o 
   3  14   0       31.09       20.70     31.41 o 
   4  14   0       34.42       88.25     38.57 o 
   5  14   0      119.00      145.26     50.68 o 
   1  15   0     1745.59     1927.02     95.66 o 
   2  15   0      127.67      166.59     38.75 o 
   3  15   0      636.01      713.12     52.21 o 
   1   0   1      493.70      463.80     13.04 o 
   2   0   1    48169.29    49772.30    514.30 o 
   3   0   1     3657.04     3770.85     45.12 o 
   4   0   1     1313.14     1242.96     25.90 o 
   5   0   1     2854.46     2704.51     45.52 o 
   6   0   1     1585.71     1513.78     39.45 o 
   7   0   1     5553.27     5672.16     83.38 o 
   8   0   1       13.69        5.11     15.52 o 
   9   0   1        6.05        3.89     15.21 o 
  10   0   1     3152.92     2976.64     65.16 o 
  11   0   1       82.35       36.98     64.65 o 
  12   0   1      102.12      106.31     42.49 o 
  13   0   1      663.03      583.66     61.33 o 
 -13   1   1      917.31      912.67     68.55 o 
 -12   1   1      112.20      108.09     43.04 o 
 -11   1   1      348.98      341.51     54.20 o 
 -10   1   1       11.89        0.00     28.43 o 
  -9   1   1      799.67      748.94     30.94 o 
  -8   1   1     1356.59     1295.76     35.40 o 
  -7   1   1     1847.65     1863.50     39.09 o 
  -6   1   1      602.70      700.58     31.79 o 
  -5   1   1      339.78      347.11     17.68 o 
  -4   1   1     2632.62     2564.37     46.92 o 
  -3   1   1     7653.99     7846.99     93.00 o 
  -2   1   1    10089.94    10406.77    108.91 o 
  -1   1   1     2232.18     2306.81     34.12 o 
   0   1   1        2.79        0.00      1.55 o 
   1   1   1     2172.52     2270.48     34.24 o 
   2   1   1     9745.67    10052.34    116.28 o 
   3   1   1     7922.24     8081.25     86.76 o 
   4   1   1     3061.07     3042.94     48.21 o 
   5   1   1      443.90      468.29     17.58 o 
   6   1   1      439.64      568.46     21.04 o 
   7   1   1     1849.57     1819.18     35.30 o 
   8   1   1     1361.77     1283.75     31.80 o 
   9   1   1      762.22      724.78     25.65 o 
  10   1   1       35.34       36.43     31.41 o 
  11   1   1      252.20      230.97     43.79 o 
  12   1   1      171.60      216.76     46.38 o 
  13   1   1      912.41      796.27     67.90 o 
 -13   2   1      562.19      531.48     59.59 o 
 -12   2   1     1427.58     1295.82     77.13 o 
 -11   2   1      389.33      288.32     62.11 o 
 -10   2   1     1296.18     1348.68    111.16 o 
  -9   2   1      108.75      107.11     22.64 o 
  -8   2   1     1198.61     1169.22     39.84 o 
  -7   2   1     3894.94     3996.92     67.78 o 
  -6   2   1     3440.22     3263.03     56.94 o 
  -5   2   1     5762.93     5833.22     80.95 o 
  -4   2   1     6108.78     5884.52     79.21 o 
  -3   2   1     9201.18     9330.01    108.74 o 
  -2   2   1     2088.80     2276.27     34.18 o 
  -1   2   1     1489.59     1469.39     19.43 o 
   0   2   1      616.99      623.87     11.30 o 
   1   2   1     1546.97     1459.47     23.45 o 
   2   2   1     1960.26     2195.00     34.50 o 
   3   2   1     9279.12     9600.15    145.10 o 
   4   2   1     6309.60     6018.55     79.14 o 
   5   2   1     5826.64     5999.13     80.95 o 
   6   2   1     3454.11     3305.80     57.65 o 
   7   2   1     3848.97     3870.77     79.41 o 
   8   2   1     1158.32     1090.67     44.30 o 
   9   2   1       96.13       88.82     19.07 o 
  10   2   1     1324.15     1294.82     57.59 o 
  11   2   1      483.12      545.59     51.90 o 
  12   2   1     1411.49     1458.55     81.28 o 
  13   2   1      579.26      554.28     70.25 o 
 -13   3   1     1170.33     1192.45     78.71 o 
 -12   3   1      242.89      206.50     69.70 o 
 -11   3   1     1629.34     1567.81     77.73 o 
 -10   3   1      253.74      240.65     33.10 o 
  -9   3   1       20.06       23.20     21.84 o 
  -8   3   1      465.96      440.49     28.25 o 
  -7   3   1     2453.98     2446.32     48.03 o 
  -6   3   1     7094.52     6849.15    101.41 o 
  -5   3   1     9356.40     9399.12    131.03 o 
  -4   3   1     3042.53     3185.87     49.14 o 
  -3   3   1      746.24      699.84    128.13 o 
  -2   3   1    12917.73    13522.94    180.78 o 
  -1   3   1    23276.01    24333.25    268.56 o 
   0   3   1      348.91      356.08     10.41 o 
   1   3   1    23061.04    24161.21    238.63 o 
   2   3   1    12615.76    13244.67    164.40 o 
   3   3   1      786.02      739.02     36.39 o 
   4   3   1     2849.75     3036.36     57.57 o 
   5   3   1     9168.90     9291.06    148.93 o 
   6   3   1     7249.66     6833.58    116.16 o 
   7   3   1     2499.76     2486.85     57.44 o 
   8   3   1      458.46      463.26     29.06 o 
   9   3   1       38.74       10.79     21.81 o 
  10   3   1      300.69      314.59     35.70 o 
  11   3   1     1482.90     1503.81     64.08 o 
  12   3   1      291.73      364.79     50.37 o 
  13   3   1     1255.68     1378.58     81.57 o 
 -13   4   1       84.52       52.52     58.47 o 
 -12   4   1     1309.90     1352.98     76.53 o 
 -11   4   1      353.96      330.16     42.14 o 
 -10   4   1       84.42      114.36     30.63 o 
  -9   4   1     1086.16     1087.01     41.66 o 
  -8   4   1     2704.90     2672.96     62.21 o 
  -7   4   1     2053.55     2049.06     53.75 o 
  -6   4   1     6212.36     6104.65    105.60 o 
  -5   4   1    10728.26    10095.08    155.98 o 
  -4   4   1     5189.22     5214.45     87.70 o 
  -3   4   1     9027.91     9153.54    212.91 o 
  -2   4   1     3579.40     3644.48     55.34 o 
  -1   4   1    21430.46    22210.08    290.25 o 
   0   4   1     1296.98     1294.12     24.94 o 
   1   4   1    21458.57    22103.51    246.94 o 
   2   4   1     3583.52     3718.12     57.86 o 
   3   4   1     8902.25     9411.14    145.39 o 
   4   4   1     4736.36     4850.62     85.55 o 
   5   4   1    10082.83     9633.84    156.56 o 
   6   4   1     6311.84     6248.49    107.46 o 
   7   4   1     1872.96     1895.28     50.30 o 
   8   4   1     2612.45     2515.57     62.43 o 
   9   4   1     1118.36     1123.03     42.90 o 
  10   4   1       93.51       78.36     29.37 o 
  11   4   1      406.99      431.32     40.63 o 
  12   4   1     1225.09     1362.19    117.67 o 
  13   4   1      123.22      111.15     45.92 o 
 -12   5   1     1599.33     1662.82     83.08 o 
 -11   5   1      620.28      609.90     42.72 o 
 -10   5   1       43.92       20.11     28.47 o 
  -9   5   1      770.68      732.74     37.76 o 
  -8   5   1      571.91      642.19     31.14 o 
  -7   5   1      540.10      524.68     26.51 o 
  -6   5   1     4351.27     4110.04     76.23 o 
  -5   5   1     6148.31     6043.62    104.48 o 
  -4   5   1    14180.04    13733.14    249.29 o 
  -3   5   1      213.80      264.46     11.72 o 
  -2   5   1     5465.00     5405.16     71.02 o 
  -1   5   1    20618.62    21345.63    257.01 o 
   0   5   1      829.64      923.12     22.27 o 
   1   5   1    20511.62    21193.88    257.89 o 
   2   5   1     5039.38     5006.23     78.65 o 
   3   5   1      309.41      411.16     18.72 o 
   4   5   1    14167.87    13955.58    212.96 o 
   5   5   1     6609.66     6577.59    107.29 o 
   6   5   1     4211.05     4143.09     78.60 o 
   7   5   1      532.52      561.02     29.12 o 
   8   5   1      583.42      560.94     30.43 o 
   9   5   1      745.47      698.92     37.50 o 
  10   5   1       54.71       54.58     34.71 o 
  11   5   1      683.60      769.90     83.04 o 
  12   5   1     1705.56     1579.29     83.60 o 
 -12   6   1      950.54      966.31     66.23 o 
 -11   6   1      445.65      523.70     41.50 o 
 -10   6   1      116.19      143.66     30.27 o 
  -9   6   1      203.54      201.30     22.89 o 
  -8   6   1     1182.26     1174.34     38.27 o 
  -7   6   1     1297.44     1321.25     37.66 o 
  -6   6   1      918.42      967.13     31.49 o 
  -5   6   1     5866.77     5692.76     95.88 o 
  -4   6   1     4963.05     5126.09     89.04 o 
  -3   6   1     6114.95     6011.11     86.58 o 
  -2   6   1      416.79      356.96     14.70 o 
  -1   6   1     4241.04     4304.29     61.59 o 
   0   6   1      589.71      605.56     22.84 o 
   1   6   1     4150.19     4191.53     61.44 o 
   2   6   1      390.46      341.65     16.67 o 
   3   6   1     5721.20     5635.10     98.54 o 
   4   6   1     5242.57     5348.38    140.92 o 
   5   6   1     5631.45     5479.14     97.82 o 
   6   6   1     1012.05     1048.47     55.48 o 
   7   6   1     1160.18     1181.78     39.72 o 
   8   6   1     1149.53     1155.38     40.73 o 
   9   6   1      200.80      249.03     25.00 o 
  10   6   1       85.31       89.93     46.32 o 
  11   6   1      461.06      471.48     55.54 o 
  12   6   1     1067.74     1041.78     69.77 o 
 -12   7   1      345.76      404.42     48.32 o 
 -11   7   1      781.42      831.70     45.52 o 
 -10   7   1      635.26      542.69     39.73 o 
  -9   7   1      678.59      691.70     41.34 o 
  -8   7   1      110.25       70.40     17.48 o 
  -7   7   1      372.74      407.12     32.52 o 
  -6   7   1     1214.00     1230.15     32.92 o 
  -5   7   1     2382.75     2476.94     52.40 o 
  -4   7   1     1378.00     1439.99     35.29 o 
  -3   7   1      898.24      918.26     26.09 o 
  -2   7   1     2839.64     2856.05     47.18 o 
  -1   7   1     3128.91     2902.97     47.64 o 
   0   7   1     2623.46     2519.02     43.48 o 
   1   7   1     3043.88     2854.93     47.61 o 
   2   7   1     2868.25     2917.88     53.77 o 
   3   7   1      886.54      946.93     29.29 o 
   4   7   1     1234.12     1275.54     38.02 o 
   5   7   1     2599.46     2698.66     56.66 o 
   6   7   1     1035.90     1008.49     35.15 o 
   7   7   1      350.22      316.47     23.52 o 
   8   7   1      108.39      123.85     20.54 o 
   9   7   1      624.18      639.29     33.39 o 
  10   7   1      681.70      614.49     58.54 o 
  11   7   1      754.99      827.94     50.13 o 
  12   7   1      351.77      418.62     76.88 o 
 -11   8   1      828.49      816.74     45.07 o 
 -10   8   1     1296.49     1398.66     68.61 o 
  -9   8   1     1261.55     1280.40     39.47 o 
  -8   8   1      453.34      483.75     24.98 o 
  -7   8   1      472.09      461.91     23.05 o 
  -6   8   1      324.28      307.77     23.38 o 
  -5   8   1       45.90       41.10     14.95 o 
  -4   8   1      167.32      144.82     18.59 o 
  -3   8   1     2753.50     2851.22     52.91 o 
  -2   8   1     2308.36     2382.98     42.62 o 
  -1   8   1     1544.17     1605.93     39.10 o 
   0   8   1       47.49       33.53     13.39 o 
   1   8   1     1605.13     1611.92     32.43 o 
   2   8   1     2240.58     2234.12     48.69 o 
   3   8   1     2849.73     2958.45     62.24 o 
   4   8   1      156.72      129.91     17.71 o 
   5   8   1       29.64       20.66     16.84 o 
   6   8   1      378.78      376.12     23.67 o 
   7   8   1      541.58      564.63     28.85 o 
   8   8   1      441.68      470.94     26.80 o 
   9   8   1     1226.16     1206.14     43.00 o 
  10   8   1     1274.66     1378.66     88.84 o 
  11   8   1      864.79      894.85     52.94 o 
 -11   9   1      444.22      484.15     33.87 o 
 -10   9   1     1062.08     1129.66     88.06 o 
  -9   9   1      662.71      596.07     69.17 o 
  -8   9   1      203.20      213.33     75.57 o 
  -7   9   1      751.82      670.72    101.30 o 
  -6   9   1      245.78      296.08     25.86 o 
  -5   9   1     2296.73     2203.72     61.18 o 
  -4   9   1     5123.37     5142.98     99.82 o 
  -3   9   1     2661.46     2560.35     47.17 o 
  -2   9   1     2467.30     2445.18     58.08 o 
  -1   9   1      611.54      588.78     25.90 o 
   0   9   1     2128.98     1967.59     41.49 o 
   1   9   1      643.07      606.82     21.59 o 
   2   9   1     2504.80     2516.72     59.12 o 
   3   9   1     2567.11     2405.74     58.57 o 
   4   9   1     5356.90     5224.95     97.76 o 
   5   9   1     2105.00     2058.37     48.65 o 
   6   9   1      230.16      265.73     28.31 o 
   7   9   1      707.02      666.84     33.10 o 
   8   9   1      219.53      219.59     21.93 o 
   9   9   1      644.44      653.70     43.57 o 
  10   9   1     1026.72      988.43     51.39 o 
  11   9   1      489.70      565.98     42.75 o 
 -10  10   1      555.82      699.31     64.43 o 
  -9  10   1     1098.26     1211.38     88.68 o 
  -8  10   1        6.97       42.09     46.96 o 
  -7  10   1      325.91      379.99     57.19 o 
  -6  10   1      229.96      254.33     20.48 o 
  -5  10   1     1543.07     1496.10     45.14 o 
  -4  10   1     1366.53     1297.92     57.12 o 
  -3  10   1     7921.91     7814.91    137.02 o 
  -2  10   1      595.85      653.47     28.79 o 
  -1  10   1      961.43      939.03     34.34 o 
   0  10   1       28.09       11.91     15.01 o 
   1  10   1     1012.12      978.69     29.46 o 
   2  10   1      705.59      760.91     34.10 o 
   3  10   1     8045.10     7982.43    138.25 o 
   4  10   1     1313.94     1230.10     42.72 o 
   5  10   1     1608.58     1644.15     58.64 o 
   6  10   1      203.40      215.90     23.35 o 
   7  10   1      312.69      366.00     24.72 o 
   8  10   1       10.45        0.00     16.91 o 
   9  10   1     1079.76     1176.05     52.11 o 
  10  10   1      509.06      558.71     41.24 o 
  -9  11   1      235.14      191.25     48.55 o 
  -8  11   1       14.88       20.90     46.70 o 
  -7  11   1      307.65      409.64     59.07 o 
  -6  11   1      990.36     1018.37     34.12 o 
  -5  11   1      409.93      447.76     38.46 o 
  -4  11   1     3615.50     3748.64     78.66 o 
  -3  11   1     3622.10     3645.10     78.76 o 
  -2  11   1     4012.20     3680.72     70.39 o 
  -1  11   1      475.66      453.99     31.33 o 
   0  11   1      257.82      180.97     21.37 o 
   1  11   1      465.13      438.75     35.46 o 
   2  11   1     3895.30     3527.26     93.03 o 
   3  11   1     3503.77     3544.74     78.58 o 
   4  11   1     3532.94     3588.60     79.23 o 
   5  11   1      478.03      495.43     29.92 o 
   6  11   1     1001.02     1018.77     40.09 o 
   7  11   1      280.27      275.48     31.59 o 
   8  11   1       16.37        0.00     30.31 o 
   9  11   1      250.04      251.91     39.18 o 
  -8  12   1      133.28      176.18     39.55 o 
  -7  12   1      313.82      352.73     49.17 o 
  -6  12   1       80.11       64.07     25.89 o 
  -5  12   1      803.72      817.57     46.04 o 
  -4  12   1      948.52      890.78     47.69 o 
  -3  12   1     3825.71     3883.42     89.02 o 
  -2  12   1      867.95      830.30     40.06 o 
  -1  12   1      288.32      272.27     31.11 o 
   0  12   1      296.27      301.14     46.87 o 
   1  12   1      280.32      246.87     93.80 o 
   2  12   1      893.44      898.26     59.50 o 
   3  12   1     3882.41     3869.95    118.52 o 
   4  12   1     1023.18      978.42     50.76 o 
   5  12   1      800.14      837.93     47.38 o 
   6  12   1      104.22      102.42     29.74 o 
   7  12   1      330.73      316.47     34.03 o 
   8  12   1      128.39       66.18     33.57 o 
  -7  13   1      124.00      164.20     59.48 o 
  -6  13   1       13.93        0.00     26.24 o 
  -5  13   1      200.25      176.05     39.20 o 
  -4  13   1      445.99      498.22     73.99 o 
  -3  13   1      518.04      588.66     43.92 o 
  -2  13   1      109.27      104.40     32.47 o 
  -1  13   1      171.14      176.32     29.55 o 
   0  13   1       29.05       37.77     30.19 o 
   1  13   1      186.07      145.95     40.21 o 
   2  13   1      118.00      110.78     38.43 o 
   3  13   1      548.21      558.29     51.54 o 
   4  13   1      421.62      395.30     47.01 o 
   5  13   1      199.84      207.70     39.96 o 
   6  13   1       23.92       32.82     38.56 o 
   7  13   1      134.56      122.38     37.09 o 
  -5  14   1      572.48      559.08     45.40 o 
  -4  14   1      176.82      251.12     38.38 o 
  -3  14   1       39.80       15.01     30.90 o 
  -2  14   1      186.66      202.10     37.15 o 
  -1  14   1      160.25      100.53     43.42 o 
   0  14   1      170.75      193.87     35.63 o 
   1  14   1      161.75      139.18     35.73 o 
   2  14   1      191.74      159.99     35.57 o 
   3  14   1       52.12       96.86     39.25 o 
   4  14   1      157.88      170.65     41.73 o 
   5  14   1      594.49      577.11     54.39 o 
  -3  15   1       23.36        5.48     32.86 o 
  -2  15   1      484.81      459.12     69.29 o 
  -1  15   1      495.55      449.52     56.70 o 
   0  15   1       51.64       92.73     42.38 o 
   1  15   1      522.58      527.52     47.30 o 
   2  15   1      526.63      480.45     48.71 o 
   3  15   1        7.66       35.89     35.09 o 
   1   0   2    41711.08    43590.28    455.29 o 
   2   0   2    22866.15    23749.61    230.37 o 
   3   0   2    41311.02    42927.79    439.33 o 
   4   0   2    16957.54    17069.46    193.06 o 
   5   0   2      247.19      282.86     14.11 o 
   6   0   2     1811.19     1869.58     34.06 o 
   7   0   2     4695.52     4408.36     63.25 o 
   8   0   2     1105.59     1095.38     30.37 o 
   9   0   2     1294.54     1310.47     38.00 o 
  10   0   2      501.75      518.01     31.96 o 
  11   0   2      157.51      173.33     40.92 o 
  12   0   2      174.97      113.42     44.77 o 
  13   0   2     2188.15     2127.76    109.58 o 
 -13   1   2      110.41       54.27    132.99 o 
 -12   1   2      502.94      517.52     55.47 o 
 -11   1   2      154.53      188.88     42.29 o 
 -10   1   2      117.80       93.34     24.65 o 
  -9   1   2     4205.35     4023.70     67.81 o 
  -8   1   2      817.91      843.36     28.90 o 
  -7   1   2     7512.65     7210.49    100.89 o 
  -6   1   2     4345.98     4226.51     72.62 o 
  -5   1   2      592.64      548.24     20.73 o 
  -4   1   2     9241.77     9128.31    123.46 o 
  -3   1   2     3729.47     3923.44     55.54 o 
  -2   1   2     5109.24     5181.02     54.15 o 
  -1   1   2     2349.43     2543.30     29.51 o 
   0   1   2    83665.53    88365.05    920.02 o 
   1   1   2     2278.22     2439.19     29.38 o 
   2   1   2     4958.34     5084.00     57.41 o 
   3   1   2     3953.45     4145.78     51.28 o 
   4   1   2     9094.41     9250.51    116.91 o 
   5   1   2      588.55      558.04     19.34 o 
   6   1   2     4822.92     4619.07     66.78 o 
   7   1   2     7431.13     7123.64    108.90 o 
   8   1   2      792.22      805.71     38.24 o 
   9   1   2     3934.43     3886.82     90.27 o 
  10   1   2      105.58      147.84     31.25 o 
  11   1   2      122.32       87.61     37.79 o 
  12   1   2      506.48      391.28     52.92 o 
  13   1   2      120.08       96.25     48.07 o 
 -13   2   2     1235.19     1297.11     80.25 o 
 -12   2   2      191.27      204.14     46.03 o 
 -11   2   2       12.42       25.49     37.99 o 
 -10   2   2      380.71      389.04     31.30 o 
  -9   2   2      271.73      222.29     23.34 o 
  -8   2   2     2507.37     2467.40     52.11 o 
  -7   2   2     4512.29     4575.62     77.55 o 
  -6   2   2     2377.68     2347.17     44.47 o 
  -5   2   2     4242.64     4261.89     60.92 o 
  -4   2   2     3319.36     3536.81     51.45 o 
  -3   2   2     7925.91     8267.31     98.41 o 
  -2   2   2    10354.02    10679.31    143.49 o 
  -1   2   2     9176.86     9846.38     94.61 o 
   0   2   2     1887.75     1907.94     25.97 o 
   1   2   2     9298.38     9986.84    133.96 o 
   2   2   2    10189.86    10452.58    184.49 o 
   3   2   2     8367.51     8800.08    133.67 o 
   4   2   2     3385.13     3510.94     56.48 o 
   5   2   2     3979.75     3976.33     65.96 o 
   6   2   2     2189.23     2145.82     44.43 o 
   7   2   2     4756.36     4822.51     97.92 o 
   8   2   2     2619.47     2551.46     52.51 o 
   9   2   2      251.16      284.78     27.80 o 
  10   2   2      290.32      259.00     34.88 o 
  11   2   2       18.85        0.00     34.93 o 
  12   2   2      209.48      235.98     48.53 o 
  13   2   2     1289.54     1295.49     80.55 o 
 -13   3   2        8.76        0.00     64.06 o 
 -12   3   2      872.20      774.81     62.29 o 
 -11   3   2      182.26      130.16     41.21 o 
 -10   3   2       25.72       58.45     25.12 o 
  -9   3   2     1340.48     1366.63     42.17 o 
  -8   3   2     3984.80     3846.70     68.05 o 
  -7   3   2     1874.13     1842.73     39.64 o 
  -6   3   2     1980.67     1969.43     40.64 o 
  -5   3   2     1342.66     1348.23     29.04 o 
  -4   3   2     5206.33     5034.87     75.77 o 
  -3   3   2      846.45      772.10     29.45 o 
  -2   3   2     8618.99     9051.25    120.65 o 
  -1   3   2     3817.74     3877.76     41.32 o 
   0   3   2     3491.71     3459.04     44.46 o 
   1   3   2     3899.25     3963.95     49.61 o 
   2   3   2     7940.94     8423.93    110.63 o 
   3   3   2      864.16      818.51     23.01 o 
   4   3   2     5446.00     5369.21     88.55 o 
   5   3   2     1322.38     1312.60     35.78 o 
   6   3   2     2234.36     2279.47     58.86 o 
   7   3   2     1633.81     1568.50     46.60 o 
   8   3   2     3824.89     3645.17     78.90 o 
   9   3   2     1174.98     1137.39     55.08 o 
  10   3   2       24.02       36.00     28.22 o 
  11   3   2      237.38      294.80     44.19 o 
  12   3   2      929.24      932.71     66.19 o 
  13   3   2        3.45        0.00     42.72 o 
 -13   4   2      606.01      618.57    109.12 o 
 -12   4   2        0.27        0.00     39.51 o 
 -11   4   2      200.58      181.36     30.94 o 
 -10   4   2     1312.46     1239.69     49.98 o 
  -9   4   2     3028.77     3041.82     69.02 o 
  -8   4   2     1722.69     1780.00     48.83 o 
  -7   4   2     1435.15     1456.06     41.74 o 
  -6   4   2     2231.88     2242.52     47.95 o 
  -5   4   2     5765.26     5614.60     95.24 o 
  -4   4   2     2003.62     2055.97     50.98 o 
  -3   4   2     1378.64     1418.01     37.77 o 
  -2   4   2      105.17      122.05     12.18 o 
  -1   4   2     9112.02     9292.58    111.11 o 
   0   4   2     3443.23     3588.19     47.28 o 
   1   4   2     8232.14     8289.71    110.14 o 
   2   4   2       62.28       50.68     10.70 o 
   3   4   2     1255.63     1305.38     33.31 o 
   4   4   2     2058.08     2144.85     45.51 o 
   5   4   2     5730.64     5779.00     98.86 o 
   6   4   2     2052.41     2011.81     50.37 o 
   7   4   2     1559.10     1537.39     45.31 o 
   8   4   2     1564.73     1599.37     50.17 o 
   9   4   2     2771.16     2833.39     70.03 o 
  10   4   2     1365.66     1344.01     58.68 o 
  11   4   2      191.75      160.83     35.23 o 
  12   4   2        0.35        0.00     39.47 o 
  13   4   2      635.51      656.71     90.07 o 
 -12   5   2      178.88      201.65     50.29 o 
 -11   5   2      136.60      146.24     29.59 o 
 -10   5   2      419.44      401.00     32.93 o 
  -9   5   2       15.72       16.40     19.21 o 
  -8   5   2     7332.47     7260.86    126.77 o 
  -7   5   2      403.44      355.51     27.27 o 
  -6   5   2     1699.75     1737.71     39.59 o 
  -5   5   2     3044.81     3225.84    102.32 o 
  -4   5   2     3136.14     3257.19     99.11 o 
  -3   5   2     1892.86     1808.79     47.68 o 
  -2   5   2    22565.79    23108.73    274.87 o 
  -1   5   2     6244.68     6281.00     82.05 o 
   0   5   2      124.83      193.40     10.75 o 
   1   5   2     5968.42     6015.61     89.78 o 
   2   5   2    21899.68    22265.73    302.49 o 
   3   5   2     1993.70     1905.42     42.14 o 
   4   5   2     3091.77     3136.59     61.49 o 
   5   5   2     3074.91     3288.87     65.10 o 
   6   5   2     1530.14     1489.90     43.11 o 
   7   5   2      356.81      333.43     25.74 o 
   8   5   2     7217.29     7195.78    129.55 o 
   9   5   2       31.87       21.20     21.12 o 
  10   5   2      429.52      422.07     61.29 o 
  11   5   2      175.17      222.77     55.44 o 
  12   5   2      175.90      215.74     88.39 o 
 -12   6   2       13.35       14.21     37.31 o 
 -11   6   2      279.60      239.36     32.51 o 
 -10   6   2      687.32      754.52     45.85 o 
  -9   6   2     2581.07     2480.63     58.70 o 
  -8   6   2     1656.63     1598.05     56.19 o 
  -7   6   2     3989.06     4076.69     77.15 o 
  -6   6   2      691.58      677.20     41.66 o 
  -5   6   2     1142.37     1120.59     65.96 o 
  -4   6   2      805.34      781.12     50.15 o 
  -3   6   2     3218.44     3048.16     49.31 o 
  -2   6   2     2014.05     1974.86     36.84 o 
  -1   6   2    17205.28    17253.42    211.38 o 
   0   6   2     2673.65     2531.34     39.37 o 
   1   6   2    17087.99    17086.08    211.92 o 
   2   6   2     2045.60     2004.89     41.47 o 
   3   6   2     3038.93     2976.93     54.56 o 
   4   6   2      859.80      909.83     30.29 o 
   5   6   2     1317.74     1329.48     38.61 o 
   6   6   2      748.49      746.74     32.28 o 
   7   6   2     4053.28     4061.49     82.36 o 
   8   6   2     1768.28     1734.04     52.34 o 
   9   6   2     2347.45     2322.84     61.84 o 
  10   6   2      734.41      696.16     45.66 o 
  11   6   2      268.63      252.88     39.80 o 
  12   6   2       16.35        0.00     44.28 o 
 -12   7   2        8.45        0.00     33.94 o 
 -11   7   2      477.69      474.35     43.94 o 
 -10   7   2      255.62      199.66     29.06 o 
  -9   7   2     2102.17     2029.45     51.92 o 
  -8   7   2     3194.07     3325.03     67.62 o 
  -7   7   2     2653.27     2753.27    105.90 o 
  -6   7   2      360.66      376.25     52.70 o 
  -5   7   2      449.43      518.69     50.74 o 
  -4   7   2      198.00      227.08     15.50 o 
  -3   7   2      767.84      768.38     27.53 o 
  -2   7   2     4839.79     4875.68     76.69 o 
  -1   7   2     3681.34     3625.31     56.76 o 
   0   7   2      921.58      832.73     23.39 o 
   1   7   2     3753.05     3700.64     52.71 o 
   2   7   2     4872.43     4997.26     80.70 o 
   3   7   2      765.20      760.84     30.48 o 
   4   7   2      258.84      266.51     19.77 o 
   5   7   2      424.46      440.11     24.97 o 
   6   7   2      296.65      286.69     22.76 o 
   7   7   2     2495.98     2501.72    113.18 o 
   8   7   2     3170.35     3342.39     73.37 o 
   9   7   2     2143.67     2169.70     58.50 o 
  10   7   2      225.47      175.42     34.36 o 
  11   7   2      451.97      500.06     45.08 o 
  12   7   2        6.85       18.10     40.85 o 
 -11   8   2      833.78      743.57     49.28 o 
 -10   8   2     1083.89     1075.08     35.30 o 
  -9   8   2      432.91      402.84     42.91 o 
  -8   8   2      555.68      539.01     61.32 o 
  -7   8   2      876.45      939.80     71.47 o 
  -6   8   2      515.25      510.38     55.81 o 
  -5   8   2      493.04      466.68     51.33 o 
  -4   8   2     1067.56      995.99     32.18 o 
  -3   8   2     1101.89     1067.10     34.71 o 
  -2   8   2     2120.29     2131.42     44.44 o 
  -1   8   2     1909.64     1990.57     37.03 o 
   0   8   2      648.75      663.47     26.63 o 
   1   8   2     1880.05     1916.57     38.92 o 
   2   8   2     2187.51     2243.02     51.17 o 
   3   8   2     1041.30      961.95     36.91 o 
   4   8   2     1075.46     1082.45     37.96 o 
   5   8   2      589.35      613.37     27.94 o 
   6   8   2      458.50      449.85     33.39 o 
   7   8   2      766.39      746.30     58.18 o 
   8   8   2      538.74      621.13     30.99 o 
   9   8   2      413.96      428.80     37.34 o 
  10   8   2     1023.90     1030.25     53.73 o 
  11   8   2      862.91      793.34     50.66 o 
 -11   9   2       53.89        8.69     41.85 o 
 -10   9   2      884.25      882.56     65.98 o 
  -9   9   2     2068.96     2139.22     89.93 o 
  -8   9   2      377.11      423.78     66.06 o 
  -7   9   2      584.04      600.05     98.84 o 
  -6   9   2     2407.13     2443.25    102.72 o 
  -5   9   2      817.50      828.82     29.18 o 
  -4   9   2      228.03      301.01     22.20 o 
  -3   9   2      488.82      458.89     30.48 o 
  -2   9   2      124.95      103.39     16.27 o 
  -1   9   2      405.83      356.55     17.88 o 
   0   9   2     2245.49     2286.33     42.15 o 
   1   9   2      368.01      341.20     19.58 o 
   2   9   2      149.76      108.51     20.24 o 
   3   9   2      531.48      581.07     29.77 o 
   4   9   2      242.22      257.60     24.53 o 
   5   9   2      799.00      762.32     34.35 o 
   6   9   2     2297.04     2363.40     53.59 o 
   7   9   2      464.65      485.04     30.18 o 
   8   9   2      430.03      505.31     27.42 o 
   9   9   2     2011.55     2106.41     72.56 o 
  10   9   2      875.85      944.44     58.13 o 
  11   9   2       60.55       92.32     30.09 o 
 -10  10   2      131.61      130.70     48.00 o 
  -9  10   2      465.81      508.87     56.15 o 
  -8  10   2      162.60      273.47     47.17 o 
  -7  10   2     2876.37     2924.17    120.84 o 
  -6  10   2      108.46       83.98     45.65 o 
  -5  10   2      819.89      835.33     42.76 o 
  -4  10   2      114.83      121.75     21.06 o 
  -3  10   2      170.64      160.25     30.78 o 
  -2  10   2     1842.46     1816.27     57.56 o 
  -1  10   2     3620.56     3531.05     62.75 o 
   0  10   2      731.54      798.02     26.53 o 
   1  10   2     3535.25     3590.16     61.65 o 
   2  10   2     1826.41     1732.58     61.36 o 
   3  10   2      173.02      206.46     24.52 o 
   4  10   2      126.73      121.10     22.40 o 
   5  10   2      814.27      798.08     36.05 o 
   6  10   2      109.73      112.53     21.28 o 
   7  10   2     2774.21     2944.60     68.63 o 
   8  10   2      117.07      131.50     27.70 o 
   9  10   2      503.30      510.41     35.94 o 
  10  10   2      106.74       73.23     28.12 o 
  -9  11   2       68.36       51.54     43.79 o 
  -8  11   2      816.41      981.36     64.77 o 
  -7  11   2       81.61       70.59     41.21 o 
  -6  11   2     2947.22     3097.28     61.89 o 
  -5  11   2      557.08      587.47     27.68 o 
  -4  11   2      308.93      311.05     22.61 o 
  -3  11   2       99.22      121.26     18.39 o 
  -2  11   2      639.03      615.06     29.92 o 
  -1  11   2     1298.57     1270.36     51.87 o 
   0  11   2     8701.50     8323.36    144.58 o 
   1  11   2     1439.22     1525.84     68.34 o 
   2  11   2      613.34      562.63     39.60 o 
   3  11   2       65.24       76.26     28.25 o 
   4  11   2      299.66      315.71     35.54 o 
   5  11   2      531.72      591.15     41.82 o 
   6  11   2     3031.26     3105.50     88.09 o 
   7  11   2      102.61      107.45     29.28 o 
   8  11   2      787.36      762.51     46.99 o 
   9  11   2      102.55      110.15     30.36 o 
  -8  12   2      480.92      520.56     58.11 o 
  -7  12   2     1047.47     1134.79     58.68 o 
  -6  12   2      259.53      276.94     20.95 o 
  -5  12   2       39.64        6.95     23.53 o 
  -4  12   2      231.08      226.11     28.47 o 
  -3  12   2       35.33       40.54     28.62 o 
  -2  12   2     1022.58     1030.04     44.37 o 
  -1  12   2       90.28       38.04     28.46 o 
   0  12   2       35.18       71.22     50.51 o 
   1  12   2      167.01      158.55     39.02 o 
   2  12   2      972.33      878.87     47.68 o 
   3  12   2       51.68       20.85     28.01 o 
   4  12   2      206.74      237.23     34.77 o 
   5  12   2       51.89       70.69     29.52 o 
   6  12   2      286.98      233.81     34.79 o 
   7  12   2     1094.81     1083.59     55.08 o 
   8  12   2      567.40      662.01     44.73 o 
  -7  13   2      924.07     1066.22     89.67 o 
  -6  13   2      383.01      438.51     36.47 o 
  -5  13   2      184.54      179.29     32.29 o 
  -4  13   2      235.69      270.64     35.71 o 
  -3  13   2       16.52        0.00     28.26 o 
  -2  13   2     1073.83     1025.14     46.41 o 
  -1  13   2      186.04      285.06     87.55 o 
   0  13   2       20.71       23.57     37.37 o 
   1  13   2      196.30      232.91     44.11 o 
   2  13   2     1084.62      975.79     65.28 o 
   3  13   2       21.58        0.00     34.83 o 
   4  13   2      244.51      222.07     67.93 o 
   5  13   2      178.94      142.33     39.32 o 
   6  13   2      399.76      418.52     46.79 o 
   7  13   2     1038.94     1082.31     65.51 o 
  -5  14   2      481.30      562.51     44.03 o 
  -4  14   2        9.98        0.00     49.52 o 
  -3  14   2      432.51      391.14     47.34 o 
  -2  14   2      310.84      326.19     72.02 o 
  -1  14   2      274.91      250.24     36.30 o 
   0  14   2       39.12       18.50     31.40 o 
   1  14   2      262.15      213.76     45.65 o 
   2  14   2      282.68      344.08     50.10 o 
   3  14   2      472.59      407.04     64.97 o 
   4  14   2       10.11       12.65     36.85 o 
   5  14   2      432.62      495.21     52.77 o 
  -3  15   2        0.49       19.21     37.51 o 
  -2  15   2     1419.89     1378.50    145.36 o 
  -1  15   2      535.64      443.59     54.79 o 
   0  15   2      706.43      681.65     50.85 o 
   1  15   2      506.11      436.41     46.21 o 
   2  15   2     1492.70     1443.30     73.32 o 
   3  15   2        0.22       16.24     59.38 o 
   1   0   3     9247.77     9620.21    102.14 o 
   2   0   3     6037.00     6341.74     70.10 o 
   3   0   3     3874.27     4097.61     57.02 o 
   4   0   3     2054.65     1842.97     33.42 o 
   5   0   3       70.55       42.43     11.96 o 
   6   0   3     2076.01     2012.19     39.52 o 
   7   0   3       25.21       13.09     14.26 o 
   8   0   3      396.80      395.31     22.17 o 
   9   0   3     2066.21     2129.34     51.81 o 
  10   0   3      542.08      607.64     44.18 o 
  11   0   3       89.44       64.36     38.68 o 
  12   0   3        5.22        0.00     36.69 o 
  13   0   3      202.69      201.84     51.47 o 
 -13   1   3      169.37      106.44     92.48 o 
 -12   1   3     1000.60     1006.41    104.71 o 
 -11   1   3      361.36      313.50     47.37 o 
 -10   1   3     2762.87     2659.59     78.91 o 
  -9   1   3       68.10       72.40     20.13 o 
  -8   1   3       79.61       75.01     16.87 o 
  -7   1   3     7406.06     7661.80     98.20 o 
  -6   1   3       73.45       94.11     14.28 o 
  -5   1   3     5785.14     5592.21     79.77 o 
  -4   1   3     4710.13     4464.97     78.33 o 
  -3   1   3    13224.26    13297.88    157.68 o 
  -2   1   3     3321.44     3395.62     39.68 o 
  -1   1   3     2239.37     2288.14     33.23 o 
   0   1   3      107.99      107.45      5.94 o 
   1   1   3     2260.97     2324.43     30.67 o 
   2   1   3     3091.57     3123.95     37.31 o 
   3   1   3    12296.89    12430.76    145.44 o 
   4   1   3     4937.41     4831.87     65.14 o 
   5   1   3     6005.21     5871.17     79.91 o 
   6   1   3       89.02      133.65     14.58 o 
   7   1   3     7295.72     7577.86    106.11 o 
   8   1   3       74.54       82.20     17.22 o 
   9   1   3      103.21      106.67     19.16 o 
  10   1   3     2935.70     2912.08    107.26 o 
  11   1   3      311.33      250.47     46.29 o 
  12   1   3      975.80      944.74     66.39 o 
  13   1   3      143.18      162.35     49.59 o 
 -13   2   3     1734.68     1836.83    141.40 o 
 -12   2   3      114.98      106.04     42.82 o 
 -11   2   3     1377.11     1402.09     75.29 o 
 -10   2   3       39.72       77.57     29.09 o 
  -9   2   3     2615.28     2504.62     50.73 o 
  -8   2   3      639.13      608.69     24.76 o 
  -7   2   3     1291.80     1284.96     32.65 o 
  -6   2   3     1800.55     1933.73     38.29 o 
  -5   2   3     2863.90     2751.84     44.86 o 
  -4   2   3     4808.35     4676.37     60.29 o 
  -3   2   3    10939.74    11291.21    128.95 o 
  -2   2   3      531.34      524.97     13.03 o 
  -1   2   3     9520.30    10062.44    107.75 o 
   0   2   3     9934.43    10102.18    107.38 o 
   1   2   3     9632.44    10099.77    107.90 o 
   2   2   3      394.74      421.75     17.17 o 
   3   2   3    10631.35    10982.09    172.30 o 
   4   2   3     4888.79     4579.47     99.99 o 
   5   2   3     2816.41     2759.13     45.19 o 
   6   2   3     2048.44     2215.26     39.64 o 
   7   2   3     1370.10     1366.62     38.51 o 
   8   2   3      669.05      604.68     27.14 o 
   9   2   3     2654.17     2693.97     97.32 o 
  10   2   3       29.88       18.45     28.16 o 
  11   2   3     1285.13     1302.73     75.60 o 
  12   2   3      102.71       88.85     43.30 o 
  13   2   3     1802.56     1871.10    129.49 o 
 -13   3   3       44.82      103.18     45.61 o 
 -12   3   3     1789.82     1934.83    118.26 o 
 -11   3   3      553.08      464.11     51.20 o 
 -10   3   3     1453.80     1368.20     50.42 o 
  -9   3   3      728.63      743.23     28.28 o 
  -8   3   3       33.50       20.10     15.84 o 
  -7   3   3     3098.26     3141.62     52.61 o 
  -6   3   3     2461.85     2443.82     44.67 o 
  -5   3   3     4057.94     3724.60     54.77 o 
  -4   3   3     8509.42     8405.78    100.11 o 
  -3   3   3     4419.34     4690.65     80.18 o 
  -2   3   3     4007.82     3932.16     51.24 o 
  -1   3   3     8403.84     8889.26    117.02 o 
   0   3   3     7276.12     7589.64     78.74 o 
   1   3   3     7745.54     8250.80     92.59 o 
   2   3   3     4033.02     4030.69     63.40 o 
   3   3   3     4221.16     4409.44     91.16 o 
   4   3   3     8775.62     8607.39    136.08 o 
   5   3   3     3838.78     3520.46     69.61 o 
   6   3   3     2388.76     2381.60     65.19 o 
   7   3   3     2842.96     2777.47     77.93 o 
   8   3   3       42.56       21.52     15.71 o 
   9   3   3      705.60      688.95     55.35 o 
  10   3   3     1636.53     1542.12     62.99 o 
  11   3   3      605.69      573.92     45.12 o 
  12   3   3     1853.98     1833.15     91.12 o 
  13   3   3       48.06       75.45     45.24 o 
 -13   4   3      514.40      594.03     60.15 o 
 -12   4   3     1256.13     1257.37     75.79 o 
 -11   4   3     1445.39     1388.02     61.24 o 
 -10   4   3      883.30      913.67     43.50 o 
  -9   4   3       95.34      120.76     21.31 o 
  -8   4   3     1592.97     1484.36     42.22 o 
  -7   4   3      611.19      589.19     26.38 o 
  -6   4   3     7486.81     7400.60    108.71 o 
  -5   4   3     5208.19     4965.23     74.60 o 
  -4   4   3     5906.02     5553.78    107.95 o 
  -3   4   3     3400.81     3296.03     64.98 o 
  -2   4   3    13116.56    13835.41    155.00 o 
  -1   4   3     2557.56     2574.49     34.85 o 
   0   4   3    13512.08    14453.75    177.08 o 
   1   4   3     2536.14     2551.90     45.10 o 
   2   4   3    12208.47    12910.28    206.16 o 
   3   4   3     3569.08     3547.73     58.55 o 
   4   4   3     5597.14     5207.26     98.74 o 
   5   4   3     5070.23     4906.65     88.99 o 
   6   4   3     7529.67     7485.04    127.53 o 
   7   4   3      572.21      560.25     45.07 o 
   8   4   3     1647.72     1638.12     50.70 o 
   9   4   3      122.43      119.83     36.31 o 
  10   4   3      855.59      827.71     48.64 o 
  11   4   3     1450.17     1446.04     66.77 o 
  12   4   3     1434.94     1514.29     83.85 o 
  13   4   3      515.40      551.22     60.85 o 
 -12   5   3      914.70      951.44     66.17 o 
 -11   5   3      994.94      958.02     47.03 o 
 -10   5   3      222.54      191.11     28.36 o 
  -9   5   3      740.75      719.08     31.37 o 
  -8   5   3     1565.86     1594.29     41.87 o 
  -7   5   3      481.00      502.20     26.33 o 
  -6   5   3      395.03      378.56     29.24 o 
  -5   5   3    13685.87    13619.34    304.14 o 
  -4   5   3      390.80      445.28     24.39 o 
  -3   5   3     9581.53     9505.74    148.61 o 
  -2   5   3      679.75      718.11     18.48 o 
  -1   5   3     3601.27     3656.12     48.26 o 
   0   5   3      770.36      797.37     21.49 o 
   1   5   3     3228.20     3225.16     50.83 o 
   2   5   3      590.80      645.69     37.73 o 
   3   5   3     9264.61     9216.92    149.84 o 
   4   5   3      324.63      360.71     21.04 o 
   5   5   3    13420.86    12955.44    206.81 o 
   6   5   3      439.82      454.84     26.29 o 
   7   5   3      488.53      495.40     37.71 o 
   8   5   3     1468.59     1448.56     48.61 o 
   9   5   3      783.09      795.73     38.29 o 
  10   5   3      259.80      247.50     36.41 o 
  11   5   3     1040.43     1146.97     57.88 o 
  12   5   3      916.03      897.06     66.86 o 
 -12   6   3      795.93      868.49     62.61 o 
 -11   6   3      329.86      404.86     35.28 o 
 -10   6   3      418.81      462.51     65.74 o 
  -9   6   3      838.46      860.05     32.69 o 
  -8   6   3       52.06       53.10     16.21 o 
  -7   6   3      111.25      147.15     24.29 o 
  -6   6   3     7320.34     7213.06    195.43 o 
  -5   6   3     1991.20     1922.98     82.71 o 
  -4   6   3     7108.91     6479.58    162.36 o 
  -3   6   3      322.49      340.21     14.36 o 
  -2   6   3     4595.10     4614.90     65.05 o 
  -1   6   3     8014.00     8333.36    101.99 o 
   0   6   3    12540.75    13197.21    165.58 o 
   1   6   3     7990.24     8457.01    110.44 o 
   2   6   3     4289.26     4396.00     83.58 o 
   3   6   3      278.39      299.38     20.12 o 
   4   6   3     6522.57     6089.40     96.83 o 
   5   6   3     2134.79     2062.62     50.43 o 
   6   6   3     7420.00     7601.27    130.56 o 
   7   6   3       67.75       59.51     21.15 o 
   8   6   3       62.78       37.62     21.30 o 
   9   6   3      909.66      925.54     64.77 o 
  10   6   3      496.80      479.77     42.06 o 
  11   6   3      413.41      448.80     63.71 o 
  12   6   3      885.40      921.63     97.66 o 
 -12   7   3      489.01      499.08     75.98 o 
 -11   7   3      373.65      401.80     35.65 o 
 -10   7   3      413.15      416.38     25.31 o 
  -9   7   3      103.25      109.96     36.38 o 
  -8   7   3      555.41      546.53     46.57 o 
  -7   7   3      819.84      767.59     50.75 o 
  -6   7   3      778.80      895.17     62.24 o 
  -5   7   3     2852.22     2840.39    102.60 o 
  -4   7   3      219.50      212.77     20.51 o 
  -3   7   3     1744.90     1828.88     37.55 o 
  -2   7   3     4261.00     4339.80     64.72 o 
  -1   7   3     8950.06     9042.23    108.36 o 
   0   7   3      134.04      132.44     12.85 o 
   1   7   3     8488.92     8514.80    116.25 o 
   2   7   3     4202.33     4341.65     83.39 o 
   3   7   3     1775.51     1791.20     46.49 o 
   4   7   3      252.86      235.05     21.72 o 
   5   7   3     2838.03     2718.19     56.62 o 
   6   7   3      841.64      819.38     35.55 o 
   7   7   3      985.74      961.31     38.47 o 
   8   7   3      515.79      540.62     31.17 o 
   9   7   3       88.23       71.40     29.96 o 
  10   7   3      356.09      315.52     38.54 o 
  11   7   3      430.65      519.85     44.72 o 
  12   7   3      579.26      504.11     57.83 o 
 -11   8   3     1010.87     1106.59     69.88 o 
 -10   8   3      338.95      388.35     51.60 o 
  -9   8   3      777.77      743.72     66.33 o 
  -8   8   3      127.04      127.41     36.42 o 
  -7   8   3     1367.85     1420.72     67.60 o 
  -6   8   3      550.56      538.88     45.68 o 
  -5   8   3     1636.02     1557.47     81.14 o 
  -4   8   3     1848.14     1872.38     41.89 o 
  -3   8   3     1537.11     1568.05     38.60 o 
  -2   8   3     1798.09     1697.03     36.21 o 
  -1   8   3     2363.37     2550.25     44.08 o 
   0   8   3    13694.32    14105.56    179.83 o 
   1   8   3     2448.77     2666.00     44.27 o 
   2   8   3     1679.66     1554.81     47.79 o 
   3   8   3     1569.83     1571.37     45.99 o 
   4   8   3     1880.42     1919.31     50.87 o 
   5   8   3     1790.44     1827.87     57.52 o 
   6   8   3      490.20      502.71     27.40 o 
   7   8   3     1306.95     1306.60     41.63 o 
   8   8   3       91.68      102.99     21.08 o 
   9   8   3      740.21      676.34     44.98 o 
  10   8   3      305.19      395.92     49.57 o 
  11   8   3     1115.62     1167.91     54.21 o 
 -11   9   3      118.67      239.25     51.30 o 
 -10   9   3      385.00      348.95     52.66 o 
  -9   9   3      736.08      740.80     59.54 o 
  -8   9   3      527.35      538.24     53.64 o 
  -7   9   3      508.58      493.20     47.77 o 
  -6   9   3      269.70      240.01     39.26 o 
  -5   9   3      623.65      663.99     36.56 o 
  -4   9   3     1386.59     1349.75     32.84 o 
  -3   9   3     4277.03     4048.11     73.37 o 
  -2   9   3      321.24      318.85     19.78 o 
  -1   9   3     3132.39     3163.68     55.60 o 
   0   9   3      858.06      849.61     32.51 o 
   1   9   3     3219.61     3173.53     55.31 o 
   2   9   3      318.01      325.96     27.10 o 
   3   9   3     4238.56     4271.81     84.92 o 
   4   9   3     1390.41     1369.53     54.46 o 
   5   9   3      691.29      696.97     34.03 o 
   6   9   3      273.80      294.74     25.42 o 
   7   9   3      575.75      599.59     38.54 o 
   8   9   3      547.97      484.94     35.46 o 
   9   9   3      694.08      763.81     42.13 o 
  10   9   3      405.71      389.66     37.28 o 
  11   9   3      107.38      146.58     46.28 o 
 -10  10   3      616.52      759.52     81.54 o 
  -9  10   3      216.98      291.69     49.80 o 
  -8  10   3       14.21       47.13     39.00 o 
  -7  10   3       56.25       86.68     38.24 o 
  -6  10   3      925.14      934.21     58.26 o 
  -5  10   3      202.74      194.82     18.05 o 
  -4  10   3     7637.83     7692.78    109.99 o 
  -3  10   3     1148.31     1167.72     38.32 o 
  -2  10   3     1318.77     1292.13     35.62 o 
  -1  10   3      405.40      408.70     23.44 o 
   0  10   3     1003.22     1156.87     39.68 o 
   1  10   3      416.91      455.29     27.15 o 
   2  10   3     1472.85     1345.01     67.43 o 
   3  10   3     1134.81     1167.78     38.49 o 
   4  10   3     7785.96     8062.57    140.99 o 
   5  10   3      229.63      237.28     24.89 o 
   6  10   3      973.52     1005.49     41.26 o 
   7  10   3       60.41       25.57     28.25 o 
   8  10   3       13.69        1.34     28.48 o 
   9  10   3      212.85      273.28     35.73 o 
  10  10   3      587.53      639.90     45.73 o 
  -9  11   3      313.67      300.57     52.53 o 
  -8  11   3       13.65        0.00     45.30 o 
  -7  11   3      711.48      764.59     59.33 o 
  -6  11   3       62.69       97.80     38.84 o 
  -5  11   3     3235.64     3166.09     62.42 o 
  -4  11   3       77.63       51.75     18.76 o 
  -3  11   3     3778.34     3937.22     75.76 o 
  -2  11   3       62.90       77.96     20.09 o 
  -1  11   3      595.17      568.66     36.98 o 
   0  11   3      205.21      201.68     30.15 o 
   1  11   3      505.29      497.30     36.85 o 
   2  11   3       77.15       42.40     26.75 o 
   3  11   3     3852.61     3870.26    100.56 o 
   4  11   3       57.15       51.02     31.53 o 
   5  11   3     3056.27     2882.28     87.29 o 
   6  11   3       53.58       16.81     28.51 o 
   7  11   3      697.66      701.18     46.34 o 
   8  11   3       19.09        0.00     28.41 o 
   9  11   3      317.49      421.56     47.24 o 
  -8  12   3      359.67      405.85     95.12 o 
  -7  12   3      336.83      387.91     48.87 o 
  -6  12   3      320.76      349.06     49.03 o 
  -5  12   3      328.00      338.54     28.22 o 
  -4  12   3     3016.06     3047.66     77.96 o 
  -3  12   3      132.90      124.16     26.10 o 
  -2  12   3     2729.82     2692.67    117.21 o 
  -1  12   3      652.48      598.27     51.79 o 
   0  12   3        9.93        3.30     32.81 o 
   1  12   3      640.66      567.56     50.89 o 
   2  12   3     2729.26     2741.32     82.14 o 
   3  12   3       88.91       83.42     38.64 o 
   4  12   3     3118.99     3182.74     94.98 o 
   5  12   3      313.70      369.13     38.39 o 
   6  12   3      283.40      316.97     43.29 o 
   7  12   3      349.62      400.87     55.31 o 
   8  12   3      400.73      480.68     53.03 o 
  -7  13   3      269.96      246.85     59.78 o 
  -6  13   3       58.47       73.39     26.70 o 
  -5  13   3      350.17      358.97     35.73 o 
  -4  13   3      206.81      232.36     34.06 o 
  -3  13   3      323.04      281.15     43.20 o 
  -2  13   3      203.77      219.72     37.59 o 
  -1  13   3      189.37      150.69     67.02 o 
   0  13   3       34.37       60.69     59.47 o 
   1  13   3      215.02      145.86     40.63 o 
   2  13   3      182.62      156.83     42.39 o 
   3  13   3      345.85      390.79     47.83 o 
   4  13   3      178.05      192.55     41.65 o 
   5  13   3      389.80      445.93     49.20 o 
   6  13   3       38.67       28.01     36.59 o 
   7  13   3      223.02      272.17     55.42 o 
  -5  14   3      739.34      768.53     67.15 o 
  -4  14   3      117.04       98.02     37.18 o 
  -3  14   3      163.95      236.53     83.39 o 
  -2  14   3      553.48      584.48     60.75 o 
  -1  14   3      323.87      302.61     38.82 o 
   0  14   3      848.50      760.73     70.84 o 
   1  14   3      334.98      303.39     64.29 o 
   2  14   3      585.62      562.90     60.56 o 
   3  14   3      152.13      183.81     43.84 o 
   4  14   3      112.55      127.82     42.14 o 
   5  14   3      723.60      777.90     61.53 o 
  -3  15   3      619.79      653.70     58.83 o 
  -2  15   3      142.08      205.74     46.80 o 
  -1  15   3      775.32      777.96     53.03 o 
   0  15   3      415.25      554.35     54.31 o 
   1  15   3      854.38      998.43     69.68 o 
   2  15   3      140.89      192.24     48.11 o 
   3  15   3      706.50      606.02     86.93 o 
   0   0   4    53509.44    54846.32    802.83 o 
   1   0   4     7656.99     7834.96     85.27 o 
   2   0   4     1201.28     1170.79     20.63 o 
   3   0   4     1443.34     1562.88     29.74 o 
   4   0   4     9723.47    10018.38    127.84 o 
   5   0   4     2440.82     2166.72     39.49 o 
   6   0   4     4520.65     4381.81     68.13 o 
   7   0   4    12726.89    12531.13    166.54 o 
   8   0   4      243.46      270.82     20.82 o 
   9   0   4     6922.05     6816.48    111.24 o 
  10   0   4       27.72       12.57     27.98 o 
  11   0   4      527.39      536.72     62.24 o 
  12   0   4      243.42      275.14     50.24 o 
  13   0   4      274.11      296.62     60.38 o 
 -13   1   4      767.13      916.63     96.34 o 
 -12   1   4      271.71      351.10     50.89 o 
 -11   1   4       30.70        0.00     36.94 o 
 -10   1   4     2123.14     2185.98     70.38 o 
  -9   1   4      158.18      160.79     21.89 o 
  -8   1   4     6365.30     6315.45    101.48 o 
  -7   1   4     2945.87     2744.26     65.58 o 
  -6   1   4     9856.44     9676.08    140.06 o 
  -5   1   4     1799.96     1760.51     37.98 o 
  -4   1   4     2565.46     2696.86     48.78 o 
  -3   1   4     8076.62     7835.73    110.05 o 
  -2   1   4    11500.70    11894.34    126.45 o 
  -1   1   4    22855.48    23508.19    242.63 o 
   0   1   4    19111.09    19594.31    203.32 o 
   1   1   4    22811.63    23399.37    242.62 o 
   2   1   4    11264.23    11724.30    126.03 o 
   3   1   4     7734.40     7680.88     92.75 o 
   4   1   4     2751.19     2872.29     44.88 o 
   5   1   4     1631.10     1608.86     33.76 o 
   6   1   4     9825.95     9596.84    127.53 o 
   7   1   4     2899.91     2943.21     51.93 o 
   8   1   4     6258.09     6246.03     93.33 o 
   9   1   4      211.82      201.08     25.17 o 
  10   1   4     2033.70     1995.81     70.69 o 
  11   1   4       30.65       66.68     39.44 o 
  12   1   4      314.12      360.36     52.31 o 
  13   1   4      781.89      776.51     67.26 o 
 -13   2   4       85.65        0.93     43.32 o 
 -12   2   4      137.00      165.56     45.90 o 
 -11   2   4      681.43      599.19     97.30 o 
 -10   2   4      665.87      582.39     41.01 o 
  -9   2   4     4392.56     4368.21    106.04 o 
  -8   2   4     1072.88     1089.78     35.97 o 
  -7   2   4     2827.65     2820.85     54.46 o 
  -6   2   4     6082.31     5624.88     88.15 o 
  -5   2   4     1020.76     1002.14     27.32 o 
  -4   2   4     9716.25     9691.37    133.66 o 
  -3   2   4     6137.07     6371.43     83.71 o 
  -2   2   4     4033.17     4094.79     50.08 o 
  -1   2   4     2110.71     2284.83     35.02 o 
   0   2   4     3803.98     3932.74     46.77 o 
   1   2   4     2376.80     2565.36     32.67 o 
   2   2   4     4205.64     4241.89     49.61 o 
   3   2   4     6104.35     6336.39     77.17 o 
   4   2   4     9521.16     9606.48    123.90 o 
   5   2   4     1009.53      936.10     25.03 o 
   6   2   4     6019.48     5724.23     91.27 o 
   7   2   4     2766.13     2707.47     53.85 o 
   8   2   4      868.77      926.75     40.35 o 
   9   2   4     4106.81     4023.80    104.07 o 
  10   2   4      733.35      783.13     53.76 o 
  11   2   4      660.50      604.71     55.13 o 
  12   2   4      145.92      193.44     47.70 o 
  13   2   4       74.96       58.80     44.27 o 
 -13   3   4      314.36      291.53     54.29 o 
 -12   3   4      121.44       48.27     42.17 o 
 -11   3   4      407.92      421.93     49.88 o 
 -10   3   4     1134.79     1032.69     52.07 o 
  -9   3   4      950.49      947.10     33.56 o 
  -8   3   4     2233.67     2124.14     44.54 o 
  -7   3   4     2705.37     2785.45     50.01 o 
  -6   3   4      494.76      506.53     20.16 o 
  -5   3   4    11546.54    11335.35    143.86 o 
  -4   3   4     6340.19     6253.30     84.27 o 
  -3   3   4     7908.83     8131.52    128.59 o 
  -2   3   4    14017.49    14670.95    179.31 o 
  -1   3   4     2572.90     2698.70     40.13 o 
   0   3   4      467.44      456.43     15.60 o 
   1   3   4     2407.04     2526.38     36.55 o 
   2   3   4    14054.34    14630.03    221.69 o 
   3   3   4     8245.14     8542.74    134.21 o 
   4   3   4     6574.90     6425.13    108.53 o 
   5   3   4    11188.59    11079.96    207.34 o 
   6   3   4      493.28      474.23     31.48 o 
   7   3   4     2936.19     2951.35     65.96 o 
   8   3   4     2151.76     2068.85     58.51 o 
   9   3   4      819.41      776.88     65.36 o 
  10   3   4     1206.93     1240.29     57.67 o 
  11   3   4      397.86      402.91     55.19 o 
  12   3   4      112.57       74.23     45.36 o 
  13   3   4      333.80      387.85     58.46 o 
 -13   4   4       19.50       25.50     41.58 o 
 -12   4   4      327.28      329.44     49.94 o 
 -11   4   4      397.66      359.68     46.43 o 
 -10   4   4      113.48       42.93     35.28 o 
  -9   4   4     1742.59     1780.31     46.45 o 
  -8   4   4     7274.97     7214.05    112.96 o 
  -7   4   4     1096.15     1106.86     29.58 o 
  -6   4   4     2377.31     2214.66     40.75 o 
  -5   4   4     2371.44     2488.34     41.55 o 
  -4   4   4     6891.02     6748.13     89.72 o 
  -3   4   4     2141.02     2068.00     34.64 o 
  -2   4   4     3237.09     3247.06     51.11 o 
  -1   4   4    19174.54    20082.49    242.60 o 
   0   4   4     6353.96     6640.84     87.13 o 
   1   4   4    18791.80    19983.20    242.82 o 
   2   4   4     3041.74     3150.91     54.77 o 
   3   4   4     2435.53     2317.45     56.76 o 
   4   4   4     6839.11     6627.76    115.13 o 
   5   4   4     2508.07     2574.57     56.15 o 
   6   4   4     2491.72     2370.54     73.09 o 
   7   4   4     1022.30     1045.72     40.26 o 
   8   4   4     6995.45     6867.51    128.21 o 
   9   4   4     1509.90     1506.60     63.25 o 
  10   4   4      113.97      125.75     33.70 o 
  11   4   4      368.94      338.28     41.50 o 
  12   4   4      334.23      385.96     53.62 o 
  13   4   4       23.95        0.00     44.06 o 
 -12   5   4       61.38       45.59     38.78 o 
 -11   5   4      443.05      443.03     40.30 o 
 -10   5   4      680.72      608.42     47.71 o 
  -9   5   4     1427.96     1524.59     42.54 o 
  -8   5   4     1101.05     1051.80     38.99 o 
  -7   5   4     2654.47     2551.48     51.46 o 
  -6   5   4      903.32      855.89     28.79 o 
  -5   5   4      749.30      768.29     31.02 o 
  -4   5   4     1151.17     1015.18     34.37 o 
  -3   5   4      135.68      165.85     10.60 o 
  -2   5   4     1788.97     1821.59     34.26 o 
  -1   5   4     6153.20     6096.85     75.22 o 
   0   5   4     3830.84     3765.37     55.64 o 
   1   5   4     5832.64     5800.37     80.66 o 
   2   5   4     1556.98     1668.91     37.70 o 
   3   5   4      198.90      175.03     22.03 o 
   4   5   4     1083.61      952.05     33.84 o 
   5   5   4      978.40      908.95     31.53 o 
   6   5   4      932.11      842.04     34.86 o 
   7   5   4     2571.77     2624.09     63.96 o 
   8   5   4     1052.95     1001.68     42.31 o 
   9   5   4     1319.56     1400.42     61.15 o 
  10   5   4      598.05      572.72     44.99 o 
  11   5   4      492.03      501.64     45.85 o 
  12   5   4       34.46       40.80     39.83 o 
 -12   6   4        1.29       18.66     36.23 o 
 -11   6   4      455.06      448.95     40.03 o 
 -10   6   4      201.13      253.65     31.95 o 
  -9   6   4      513.99      580.93     55.59 o 
  -8   6   4     3540.82     3384.24     64.55 o 
  -7   6   4      566.92      572.19     28.88 o 
  -6   6   4      929.47      945.77     50.64 o 
  -5   6   4      246.29      276.56     41.91 o 
  -4   6   4     3095.25     3016.92     65.89 o 
  -3   6   4     4117.55     4060.77     59.02 o 
  -2   6   4     9703.12     9601.32    123.43 o 
  -1   6   4     3019.24     2932.64     47.83 o 
   0   6   4      199.49      184.15     14.11 o 
   1   6   4     3090.37     2964.79     53.81 o 
   2   6   4     9235.16     9357.46    137.83 o 
   3   6   4     3980.05     3906.18     76.06 o 
   4   6   4     3337.65     3265.83     66.06 o 
   5   6   4      264.34      283.06     23.42 o 
   6   6   4      815.38      795.01     32.61 o 
   7   6   4      586.72      491.50     31.94 o 
   8   6   4     3572.66     3557.98     78.28 o 
   9   6   4      522.74      580.50     42.89 o 
  10   6   4      188.50      185.68     36.87 o 
  11   6   4      454.81      566.07     47.82 o 
  12   6   4        0.22       47.75     45.10 o 
 -12   7   4       69.15       47.87     34.35 o 
 -11   7   4      295.67      352.99     35.14 o 
 -10   7   4     2300.36     2381.32     64.61 o 
  -9   7   4      626.55      666.32     33.71 o 
  -8   7   4     1522.49     1517.60     68.80 o 
  -7   7   4     1782.86     1703.73     70.78 o 
  -6   7   4      894.22      921.05     50.70 o 
  -5   7   4     1739.08     1766.95     65.83 o 
  -4   7   4     1315.00     1304.66     30.45 o 
  -3   7   4     2864.85     2901.07     47.72 o 
  -2   7   4      764.14      746.88     23.70 o 
  -1   7   4      598.60      525.44     20.32 o 
   0   7   4       52.22       91.58     12.96 o 
   1   7   4      718.16      679.76     32.80 o 
   2   7   4      690.29      703.78     32.50 o 
   3   7   4     2643.62     2762.57     67.78 o 
   4   7   4     1136.40     1151.45     40.28 o 
   5   7   4     1771.85     1750.90     49.61 o 
   6   7   4      865.68      878.84     38.00 o 
   7   7   4     1548.09     1517.24     44.84 o 
   8   7   4     1384.08     1352.35     43.43 o 
   9   7   4      577.83      614.25     53.45 o 
  10   7   4     2116.77     2121.18     70.56 o 
  11   7   4      336.94      355.61     38.15 o 
  12   7   4       49.84      106.83     39.07 o 
 -11   8   4       24.50       90.18     51.77 o 
 -10   8   4      407.49      389.22     51.74 o 
  -9   8   4     1046.96     1052.92     61.87 o 
  -8   8   4     1105.13     1056.04     60.67 o 
  -7   8   4     1010.20      974.37     56.83 o 
  -6   8   4     1663.14     1617.35     89.49 o 
  -5   8   4      281.87      269.86     56.30 o 
  -4   8   4      792.45      794.39     45.63 o 
  -3   8   4     2098.41     2177.79     41.50 o 
  -2   8   4      181.36      165.16     16.20 o 
  -1   8   4     1431.71     1460.08     34.52 o 
   0   8   4      910.10      876.77     25.66 o 
   1   8   4     1385.23     1351.22     39.77 o 
   2   8   4      153.42      126.40     18.52 o 
   3   8   4     2205.09     2277.88     55.89 o 
   4   8   4      730.05      733.05     34.34 o 
   5   8   4      314.49      317.12     26.22 o 
   6   8   4     1466.98     1406.95     47.10 o 
   7   8   4      934.17      985.73     48.30 o 
   8   8   4     1173.12     1185.77     55.85 o 
   9   8   4     1033.29     1042.07     49.54 o 
  10   8   4      397.24      465.37     39.24 o 
  11   8   4       26.94       76.71     32.35 o 
 -10   9   4      119.48      167.76     58.39 o 
  -9   9   4      311.25      243.68     50.52 o 
  -8   9   4      356.50      290.20     45.11 o 
  -7   9   4     3465.39     3349.29    187.31 o 
  -6   9   4      708.95      765.22     83.52 o 
  -5   9   4       71.80       47.69     33.84 o 
  -4   9   4     2065.39     2003.70     46.59 o 
  -3   9   4      408.43      439.68     24.27 o 
  -2   9   4     1795.10     1770.61     42.42 o 
  -1   9   4     1512.72     1518.57     47.94 o 
   0   9   4      722.49      705.96     26.18 o 
   1   9   4     1623.03     1614.98     41.00 o 
   2   9   4     1820.79     1878.88     47.65 o 
   3   9   4      332.92      381.11     30.38 o 
   4   9   4     2202.69     2242.59     58.10 o 
   5   9   4      131.42      155.29     23.72 o 
   6   9   4      689.77      737.29     35.67 o 
   7   9   4     3414.71     3387.89    125.94 o 
   8   9   4      299.05      335.67     40.19 o 
   9   9   4      341.79      326.26     52.34 o 
  10   9   4      102.15      169.81     43.20 o 
 -10  10   4      852.11      868.84    134.58 o 
  -9  10   4      406.46      317.56     51.32 o 
  -8  10   4      232.55      317.55     46.63 o 
  -7  10   4       25.66       18.08     37.32 o 
  -6  10   4     3713.91     3651.60    107.58 o 
  -5  10   4     1034.14      983.12     36.98 o 
  -4  10   4      533.76      517.56     36.48 o 
  -3  10   4     1954.24     2078.45     50.18 o 
  -2  10   4      491.14      517.60     25.95 o 
  -1  10   4     1028.10      962.19     35.09 o 
   0  10   4     4048.90     4134.81     69.02 o 
   1  10   4     1167.79     1172.54     40.40 o 
   2  10   4      586.57      599.67     29.14 o 
   3  10   4     1900.09     2057.84     67.01 o 
   4  10   4      584.26      614.22     33.17 o 
   5  10   4     1015.64      976.80     40.99 o 
   6  10   4     3710.46     3613.03     99.05 o 
   7  10   4       12.66        0.00     28.48 o 
   8  10   4      295.58      301.80     48.31 o 
   9  10   4      353.03      326.24     38.64 o 
  10  10   4      821.42      868.37     84.89 o 
  -9  11   4      186.78      185.02     91.84 o 
  -8  11   4       66.61        0.00     40.01 o 
  -7  11   4     1530.88     1648.05     79.85 o 
  -6  11   4      250.61      273.11     45.26 o 
  -5  11   4      479.94      503.13     24.95 o 
  -4  11   4      212.05      231.41     21.59 o 
  -3  11   4      591.10      642.17     37.20 o 
  -2  11   4     4222.67     4303.11     88.17 o 
  -1  11   4      711.54      712.72     41.48 o 
   0  11   4      144.29      168.10     29.29 o 
   1  11   4      691.94      692.12     42.36 o 
   2  11   4     4168.48     4215.20    106.23 o 
   3  11   4      562.54      627.73     43.34 o 
   4  11   4      232.21      257.36     53.14 o 
   5  11   4      536.56      603.89     42.54 o 
   6  11   4      237.42      187.26     34.52 o 
   7  11   4     1560.77     1552.42     65.67 o 
   8  11   4      120.79      108.77     38.52 o 
   9  11   4      189.65      203.09     47.85 o 
  -8  12   4      247.63      240.40     58.99 o 
  -7  12   4      732.26      763.23     73.25 o 
  -6  12   4     2224.92     2472.46    112.64 o 
  -5  12   4      856.14      707.37     41.62 o 
  -4  12   4      131.84      117.29     32.69 o 
  -3  12   4     1423.60     1510.79     72.91 o 
  -2  12   4      130.16      128.94     37.98 o 
  -1  12   4      812.27      786.65     56.11 o 
   0  12   4     2469.95     2463.18     95.57 o 
   1  12   4      839.92      708.62     56.15 o 
   2  12   4      154.98      164.28     37.37 o 
   3  12   4     1380.44     1404.30     62.22 o 
   4  12   4      138.86      165.36     33.90 o 
   5  12   4      777.98      716.30     84.52 o 
   6  12   4     2336.85     2426.57     90.04 o 
   7  12   4      819.26      868.19     52.36 o 
   8  12   4      249.77      290.90     40.09 o 
  -7  13   4      747.03      864.78    119.85 o 
  -6  13   4      451.85      489.31     99.85 o 
  -5  13   4      647.01      707.78     49.88 o 
  -4  13   4       59.06        0.40     31.79 o 
  -3  13   4      309.98      230.25     32.47 o 
  -2  13   4      702.82      724.54     57.55 o 
  -1  13   4      201.79      255.59     44.96 o 
   0  13   4       57.87       26.33     53.47 o 
   1  13   4      185.22      160.74     41.75 o 
   2  13   4      671.45      707.14     58.94 o 
   3  13   4      362.51      349.23     47.14 o 
   4  13   4       35.04        0.00     36.40 o 
   5  13   4      585.33      650.43    122.94 o 
   6  13   4      466.81      573.50     63.29 o 
   7  13   4      810.51      835.99     61.96 o 
  -5  14   4      181.23      118.90     35.62 o 
  -4  14   4      197.55      207.48     40.45 o 
  -3  14   4       76.78       74.23     38.50 o 
  -2  14   4      270.94      288.35     37.65 o 
  -1  14   4      238.35      211.99     45.47 o 
   0  14   4        0.89        0.00     44.06 o 
   1  14   4      204.89      120.35     42.79 o 
   2  14   4      293.87      359.41     50.52 o 
   3  14   4       68.21       61.58     49.01 o 
   4  14   4      168.81      202.99     46.58 o 
   5  14   4      173.10      194.20     75.61 o 
  -2  15   4       65.13       55.50     33.31 o 
  -1  15   4      256.64      295.78     55.65 o 
   0  15   4      487.78      627.11     62.36 o 
   1  15   4      303.45      354.31     53.36 o 
   2  15   4       68.32        1.67     70.79 o 
   1   0   5       75.75       97.78     11.12 o 
   2   0   5    10691.82    11172.42    128.91 o 
   3   0   5    14012.99    13692.24    169.71 o 
   4   0   5     1559.44     1481.24     28.18 o 
   5   0   5     5649.63     5820.57     82.27 o 
   6   0   5      855.79      811.78     26.32 o 
   7   0   5     1839.26     1755.18     39.65 o 
   8   0   5     2115.29     2069.02     49.83 o 
   9   0   5        7.65        3.07     28.61 o 
  10   0   5     2793.93     2825.97     83.50 o 
  11   0   5      747.37      646.44     64.93 o 
  12   0   5      501.39      481.44     54.18 o 
  13   0   5      282.85      380.53     57.12 o 
 -13   1   5      642.03      627.34     64.45 o 
 -12   1   5      367.18      418.67     54.71 o 
 -11   1   5      338.83      357.21     49.51 o 
 -10   1   5     1925.04     1821.16     83.52 o 
  -9   1   5     5170.30     5232.84     96.78 o 
  -8   1   5     1162.10     1102.15     37.68 o 
  -7   1   5      307.32      294.19     21.06 o 
  -6   1   5     2830.35     2665.10     57.95 o 
  -5   1   5     6189.58     6451.54     99.90 o 
  -4   1   5    13426.11    13657.54    187.62 o 
  -3   1   5    12202.19    12334.80    170.74 o 
  -2   1   5    16889.98    17360.81    228.28 o 
  -1   1   5      367.59      374.51     13.57 o 
   0   1   5      539.82      628.65     16.66 o 
   1   1   5      350.34      385.35     12.56 o 
   2   1   5    16240.00    16789.99    191.96 o 
   3   1   5    12397.61    12519.38    155.42 o 
   4   1   5    13309.36    13601.04    175.15 o 
   5   1   5     6461.80     6725.73     91.37 o 
   6   1   5     2714.65     2622.83     47.21 o 
   7   1   5      297.64      280.84     19.86 o 
   8   1   5     1261.41     1202.77     37.07 o 
   9   1   5     5071.92     4939.00     99.00 o 
  10   1   5     1975.60     1997.03     69.51 o 
  11   1   5      348.94      392.61     51.89 o 
  12   1   5      350.88      354.61     55.61 o 
  13   1   5      696.23      804.05     68.02 o 
 -13   2   5      189.46      165.48     48.47 o 
 -12   2   5     1543.17     1636.14     85.92 o 
 -11   2   5      545.22      593.95     54.05 o 
 -10   2   5     1203.08     1296.69     56.95 o 
  -9   2   5      967.95      962.76     36.06 o 
  -8   2   5      798.29      856.05     32.36 o 
  -7   2   5     3541.77     3458.54     62.53 o 
  -6   2   5     1077.47     1053.48     31.41 o 
  -5   2   5      629.92      687.89     19.70 o 
  -4   2   5     2527.33     2437.92     45.00 o 
  -3   2   5     7995.89     7977.90    111.59 o 
  -2   2   5     9626.37    10024.62    137.61 o 
  -1   2   5     2223.81     2249.57     43.80 o 
   0   2   5     1148.20     1194.47     22.15 o 
   1   2   5     1835.52     1873.99     29.33 o 
   2   2   5     9644.49    10024.13    117.44 o 
   3   2   5     7884.18     7859.05     95.93 o 
   4   2   5     2639.14     2588.99     42.49 o 
   5   2   5      583.03      632.24     19.92 o 
   6   2   5     1061.91     1072.57     33.08 o 
   7   2   5     3376.97     3277.01     62.40 o 
   8   2   5      771.95      783.69     37.11 o 
   9   2   5     1039.18      876.91     47.98 o 
  10   2   5     1234.95     1288.00     60.59 o 
  11   2   5      474.11      524.16    130.17 o 
  12   2   5     1650.24     1798.31     90.90 o 
  13   2   5      178.04      139.19     51.08 o 
 -13   3   5      805.83      879.59     70.09 o 
 -12   3   5      748.27      823.17    103.48 o 
 -11   3   5     2129.63     2204.85     97.07 o 
 -10   3   5      782.26      806.42     45.40 o 
  -9   3   5     2199.67     2130.01     54.82 o 
  -8   3   5     2949.90     2896.90     58.34 o 
  -7   3   5     2100.25     2111.24     45.64 o 
  -6   3   5      895.29      945.41     28.97 o 
  -5   3   5     4216.83     4298.34     60.59 o 
  -4   3   5      111.67      123.20     12.48 o 
  -3   3   5     5366.97     5323.89     80.58 o 
  -2   3   5     1275.21     1390.62     28.38 o 
  -1   3   5     1001.08     1068.03     26.47 o 
   0   3   5     1196.41     1158.89     25.70 o 
   1   3   5      907.81      957.80     23.28 o 
   2   3   5     1109.53     1212.21     25.98 o 
   3   3   5     5629.31     5654.86     94.90 o 
   4   3   5      101.50      105.83     17.12 o 
   5   3   5     3885.01     3923.30     79.81 o 
   6   3   5      864.64      866.51     35.47 o 
   7   3   5     2081.80     2165.22     65.11 o 
   8   3   5     2977.62     2996.26     81.63 o 
   9   3   5     2314.57     2193.00     73.75 o 
  10   3   5      814.94      764.13     67.92 o 
  11   3   5     2140.58     2214.18     80.57 o 
  12   3   5      797.74      812.53     67.05 o 
  13   3   5      868.69      955.58     75.09 o 
 -12   4   5      936.28      914.72    164.91 o 
 -11   4   5      648.50      715.48     56.18 o 
 -10   4   5      666.71      696.60     67.93 o 
  -9   4   5     1053.50     1049.84     40.43 o 
  -8   4   5     2188.45     2187.84     48.12 o 
  -7   4   5      207.08      221.67     18.61 o 
  -6   4   5      113.80      122.66     14.71 o 
  -5   4   5     5733.42     5671.59     86.06 o 
  -4   4   5     2429.27     2411.47     43.54 o 
  -3   4   5     3877.84     3843.66     59.24 o 
  -2   4   5     1970.32     2055.46     38.32 o 
  -1   4   5     3670.64     3713.06     52.61 o 
   0   4   5     4104.11     4443.79     62.96 o 
   1   4   5     3268.57     3303.56     51.98 o 
   2   4   5     1985.29     2087.18     42.02 o 
   3   4   5     3684.14     3587.74     70.77 o 
   4   4   5     2608.59     2650.46     56.18 o 
   5   4   5     5823.76     5738.38    120.39 o 
   6   4   5      142.29      151.75     23.62 o 
   7   4   5      167.26      228.86     30.82 o 
   8   4   5     2338.75     2211.65     81.97 o 
   9   4   5     1013.10     1013.99    123.97 o 
  10   4   5      696.62      628.00     45.52 o 
  11   4   5      688.70      722.95     49.75 o 
  12   4   5      943.03      932.21     69.58 o 
 -12   5   5     1283.81     1309.62     62.20 o 
 -11   5   5      558.69      527.37     48.52 o 
 -10   5   5      378.67      316.65     35.55 o 
  -9   5   5      410.15      446.22     27.41 o 
  -8   5   5       52.04       57.32     18.64 o 
  -7   5   5     2983.26     2877.36     61.58 o 
  -6   5   5     6877.52     6802.51    101.62 o 
  -5   5   5      508.26      485.08     17.83 o 
  -4   5   5     3163.26     3099.99     50.68 o 
  -3   5   5     5534.26     5741.21     84.99 o 
  -2   5   5     8148.87     7891.04    122.13 o 
  -1   5   5     5977.98     6085.85     82.93 o 
   0   5   5     1038.71     1080.59     26.39 o 
   1   5   5     5914.39     6030.57     83.02 o 
   2   5   5     7792.28     7500.05    114.17 o 
   3   5   5     5452.03     5638.24    100.38 o 
   4   5   5     2917.24     2931.53     75.36 o 
   5   5   5      523.99      449.14     28.49 o 
   6   5   5     6815.91     6784.81    110.26 o 
   7   5   5     3058.75     3048.02     64.14 o 
   8   5   5       58.65       69.83     23.59 o 
   9   5   5      441.01      419.19     64.25 o 
  10   5   5      474.74      453.42     42.72 o 
  11   5   5      615.76      651.46     49.60 o 
  12   5   5     1403.00     1284.82     67.29 o 
 -12   6   5      293.92      284.98     44.03 o 
 -11   6   5     1427.04     1431.13     60.92 o 
 -10   6   5      154.05      163.57     30.21 o 
  -9   6   5      170.29      143.69     20.11 o 
  -8   6   5     2444.66     2464.14     55.12 o 
  -7   6   5      898.72      842.46     36.82 o 
  -6   6   5     2672.05     2532.76     79.43 o 
  -5   6   5     5516.60     5635.13    107.39 o 
  -4   6   5     1247.98     1234.96     27.80 o 
  -3   6   5     4884.62     4653.42     72.15 o 
  -2   6   5     1189.86     1201.62     30.33 o 
  -1   6   5     7158.99     7195.26     89.62 o 
   0   6   5      778.87      804.75     24.52 o 
   1   6   5     6850.50     6981.37     98.15 o 
   2   6   5     1217.46     1218.60     41.58 o 
   3   6   5     4644.28     4493.55    101.31 o 
   4   6   5     1285.92     1250.91     42.34 o 
   5   6   5     5904.34     6094.79    108.66 o 
   6   6   5     2719.00     2693.72     64.23 o 
   7   6   5      972.86      963.92     46.91 o 
   8   6   5     2533.91     2454.02     58.72 o 
   9   6   5      125.80      131.61     28.42 o 
  10   6   5      154.51      174.25     31.69 o 
  11   6   5     1539.98     1557.03     62.03 o 
  12   6   5      345.13      240.86     43.60 o 
 -11   7   5      609.99      619.61     41.11 o 
 -10   7   5      121.81      152.15     32.90 o 
  -9   7   5      542.56      463.80     27.50 o 
  -8   7   5      409.33      491.84     57.87 o 
  -7   7   5     1183.38     1155.65     60.68 o 
  -6   7   5     1414.88     1244.92     82.31 o 
  -5   7   5     3628.43     3565.27     98.51 o 
  -4   7   5     2439.12     2417.93     43.56 o 
  -3   7   5     3069.58     2936.69     52.97 o 
  -2   7   5     2059.14     1762.40     39.05 o 
  -1   7   5      343.18      340.34     19.47 o 
   0   7   5     8071.16     7865.40    106.94 o 
   1   7   5      355.33      368.46     17.88 o 
   2   7   5     1889.54     1744.83     48.49 o 
   3   7   5     3143.74     3041.89     89.09 o 
   4   7   5     2152.08     2203.00     56.90 o 
   5   7   5     3786.93     3688.51     78.01 o 
   6   7   5     1384.92     1321.05     45.88 o 
   7   7   5     1237.41     1246.54     45.10 o 
   8   7   5      401.39      434.66     39.26 o 
   9   7   5      520.99      474.67     41.37 o 
  10   7   5      142.52      160.72     36.53 o 
  11   7   5      703.23      700.45     51.56 o 
 -11   8   5        1.78        0.00     50.33 o 
 -10   8   5      175.82      113.86     51.67 o 
  -9   8   5      347.16      272.23     55.29 o 
  -8   8   5      896.89      863.46     69.79 o 
  -7   8   5     1928.50     1899.84     77.32 o 
  -6   8   5     1961.19     1891.41     75.28 o 
  -5   8   5       24.17        0.00     29.65 o 
  -4   8   5     1975.47     2045.98     53.46 o 
  -3   8   5     1185.98     1100.10     31.69 o 
  -2   8   5     1572.16     1610.59     38.94 o 
  -1   8   5     8649.52     8560.70    160.35 o 
   0   8   5        0.21        8.57     13.38 o 
   1   8   5     8605.50     8520.34    127.87 o 
   2   8   5     1630.67     1648.71     44.10 o 
   3   8   5     1282.23     1196.36     49.26 o 
   4   8   5     1908.01     1899.87     53.99 o 
   5   8   5       18.98        8.78     20.29 o 
   6   8   5     2060.59     2069.75     56.91 o 
   7   8   5     2031.86     2004.63     57.20 o 
   8   8   5      895.22      904.65     51.57 o 
   9   8   5      332.01      268.21     38.16 o 
  10   8   5      197.24      154.34     36.03 o 
  11   8   5        8.13        0.00     32.28 o 
 -10   9   5      242.24      213.42     57.69 o 
  -9   9   5      123.82       25.39     50.86 o 
  -8   9   5      170.57      168.18     52.04 o 
  -7   9   5     1780.28     1715.51     92.92 o 
  -6   9   5      527.21      539.47     57.59 o 
  -5   9   5     2965.96     2693.16     70.95 o 
  -4   9   5     1395.58     1376.83     40.75 o 
  -3   9   5     1250.37     1187.26     34.80 o 
  -2   9   5     2652.63     2615.74     54.82 o 
  -1   9   5      356.62      395.31     26.11 o 
   0   9   5     6482.32     6430.96    138.91 o 
   1   9   5      329.57      357.94     20.75 o 
   2   9   5     2804.70     2921.65     67.30 o 
   3   9   5     1330.28     1313.81     54.46 o 
   4   9   5     1527.33     1553.70     56.92 o 
   5   9   5     3160.14     2870.27     68.98 o 
   6   9   5      480.30      552.05     32.46 o 
   7   9   5     1659.77     1625.91    101.44 o 
   8   9   5      146.04      120.42     34.72 o 
   9   9   5       95.57       50.84     31.74 o 
  10   9   5      214.21      261.37     66.46 o 
 -10  10   5       32.52        8.77     53.07 o 
  -9  10   5      211.10      310.96     95.89 o 
  -8  10   5       52.45       13.01     45.60 o 
  -7  10   5     1436.44     1394.22     83.72 o 
  -6  10   5      850.81      787.24     67.59 o 
  -5  10   5     1029.55     1054.17     28.37 o 
  -4  10   5      619.49      658.03     33.77 o 
  -3  10   5     2771.68     2688.73     62.28 o 
  -2  10   5      376.05      376.77     23.92 o 
  -1  10   5      992.69      986.42     32.50 o 
   0  10   5        1.39        0.00     18.49 o 
   1  10   5     1154.91     1141.03     40.38 o 
   2  10   5      389.32      376.81     30.19 o 
   3  10   5     2760.56     2676.60     81.27 o 
   4  10   5      610.13      667.72     43.81 o 
   5  10   5      991.76     1019.95     52.51 o 
   6  10   5      804.22      860.18     49.47 o 
   7  10   5     1400.34     1340.61     66.07 o 
   8  10   5       48.71       25.57     44.43 o 
   9  10   5      164.34      151.98     36.56 o 
  10  10   5       26.85       42.07     44.52 o 
  -9  11   5       89.40       93.12     55.93 o 
  -8  11   5      177.45      156.84     77.02 o 
  -7  11   5      101.36       29.47    130.72 o 
  -6  11   5      164.00      204.64     53.28 o 
  -5  11   5     2494.62     2440.43     56.50 o 
  -4  11   5     2950.08     2808.89     65.41 o 
  -3  11   5        1.42        0.00     19.68 o 
  -2  11   5     2494.37     2455.52     55.50 o 
  -1  11   5     1161.40     1153.81     64.70 o 
   0  11   5      249.52      278.35     52.19 o 
   1  11   5     1202.82     1237.76     55.57 o 
   2  11   5     2339.33     2336.29     76.03 o 
   3  11   5        0.62        0.00     26.06 o 
   4  11   5     3067.51     2993.48    125.48 o 
   5  11   5     2440.92     2406.52     80.14 o 
   6  11   5      173.27      187.60     35.89 o 
   7  11   5       84.43      120.39     45.48 o 
   8  11   5      151.00      128.72     36.27 o 
   9  11   5       97.97      123.85     36.96 o 
  -8  12   5       62.95        0.00     51.95 o 
  -7  12   5      470.99      481.08     73.16 o 
  -6  12   5      368.22      314.91     76.34 o 
  -5  12   5      421.27      568.62     63.88 o 
  -4  12   5      147.11      132.84     44.51 o 
  -3  12   5     1039.90     1057.49     86.16 o 
  -2  12   5      344.68      375.59     45.55 o 
  -1  12   5     1183.32     1063.11    115.12 o 
   0  12   5       88.01      101.43     37.81 o 
   1  12   5     1068.25     1067.13     66.18 o 
   2  12   5      353.57      419.93     76.24 o 
   3  12   5     1009.41      975.86     52.48 o 
   4  12   5      150.22       95.49     41.80 o 
   5  12   5      449.75      515.57     48.32 o 
   6  12   5      330.47      334.58     39.99 o 
   7  12   5      455.74      426.25     43.84 o 
   8  12   5       79.78       54.60     33.89 o 
  -7  13   5      307.95      318.00     97.39 o 
  -6  13   5      112.17        0.00     75.66 o 
  -5  13   5     1430.96     1413.78     64.73 o 
  -4  13   5       78.30       59.91     25.48 o 
  -3  13   5      307.39      297.37     44.20 o 
  -2  13   5      424.62      402.88     49.13 o 
  -1  13   5      310.77      357.66     47.67 o 
   0  13   5      561.73      565.73     84.98 o 
   1  13   5      275.97      316.76     47.52 o 
   2  13   5      421.94      442.35    107.76 o 
   3  13   5      291.18      234.29     44.90 o 
   4  13   5       88.93      111.11     64.06 o 
   5  13   5     1393.72     1269.53     75.90 o 
   6  13   5      109.53      122.12     42.48 o 
   7  13   5      329.70      361.38     47.65 o 
  -5  14   5      494.94      431.01     43.97 o 
  -4  14   5      229.44      192.58     40.77 o 
  -3  14   5      782.26      812.40     55.02 o 
  -2  14   5      126.43      159.79     43.68 o 
  -1  14   5     1252.47     1274.22    104.94 o 
   0  14   5        7.48       19.32     39.76 o 
   1  14   5     1259.30     1180.77     75.29 o 
   2  14   5      120.43      138.32     43.88 o 
   3  14   5      851.51      808.69     64.69 o 
   4  14   5      262.70      240.41     59.83 o 
   5  14   5      485.83      482.37     56.19 o 
  -2  15   5      770.59      846.49     52.39 o 
  -1  15   5      295.96      248.15     50.68 o 
   0  15   5      622.15      760.85     65.26 o 
   1  15   5      311.19      381.45     92.34 o 
   2  15   5      835.71      856.29     70.80 o 
   0   0   6     8941.54     9437.75    146.37 o 
   1   0   6     1098.48     1053.61     21.79 o 
   2   0   6    13638.53    13575.69    168.36 o 
   3   0   6     2009.57     2278.92     39.58 o 
   4   0   6     8845.73     8948.26    117.49 o 
   5   0   6      361.08      320.68     17.62 o 
   6   0   6      856.06      841.44     25.71 o 
   7   0   6      291.48      302.03     22.08 o 
   8   0   6     6068.24     6084.83    100.78 o 
   9   0   6      285.59      330.51     29.36 o 
  10   0   6     3524.85     3361.91     93.12 o 
  11   0   6       46.06       51.96     41.04 o 
  12   0   6     1016.83     1073.41    173.09 o 
  13   0   6      145.01      136.60     47.47 o 
 -13   1   6      384.67      338.14     44.25 o 
 -12   1   6      211.92      144.45     45.82 o 
 -11   1   6     1317.30     1419.01     78.26 o 
 -10   1   6      438.70      488.70     49.63 o 
  -9   1   6     5835.42     5869.41     99.31 o 
  -8   1   6      768.80      779.53     31.14 o 
  -7   1   6     2211.83     2082.68     66.02 o 
  -6   1   6     3809.01     3625.58     74.40 o 
  -5   1   6     3738.42     3659.98     72.04 o 
  -4   1   6     1525.75     1656.72     40.62 o 
  -3   1   6    11814.31    12042.16    155.24 o 
  -2   1   6     6017.40     6202.21     84.22 o 
  -1   1   6     4551.39     4620.36     53.05 o 
   0   1   6     3096.88     3125.88     41.05 o 
   1   1   6     3774.05     3887.01     60.43 o 
   2   1   6     6189.88     6379.63     78.40 o 
   3   1   6    12479.48    12734.26    156.26 o 
   4   1   6     1392.52     1575.96     30.95 o 
   5   1   6     3868.12     3809.97     61.59 o 
   6   1   6     3944.61     3839.59     71.47 o 
   7   1   6     2258.68     2184.30     45.62 o 
   8   1   6      659.13      669.16     27.54 o 
   9   1   6     5774.04     5705.97    109.88 o 
  10   1   6      484.09      464.55     41.28 o 
  11   1   6     1260.61     1278.85     77.48 o 
  12   1   6      178.95       79.86     44.68 o 
  13   1   6      370.77      387.66     45.67 o 
 -13   2   6      332.84      308.56     53.27 o 
 -12   2   6      647.58      692.86     48.57 o 
 -11   2   6      493.69      483.02     54.97 o 
 -10   2   6     1109.70     1065.66     79.69 o 
  -9   2   6     1131.80     1128.94     38.47 o 
  -8   2   6     5092.76     4956.83     86.78 o 
  -7   2   6     3584.32     3623.44     60.82 o 
  -6   2   6     2443.93     2500.78     49.73 o 
  -5   2   6     1891.41     1847.87     38.82 o 
  -4   2   6     9821.66     9607.00    149.87 o 
  -3   2   6     8012.73     8469.01    122.10 o 
  -2   2   6     5760.50     5691.64     94.13 o 
  -1   2   6     3555.91     3633.86     53.40 o 
   0   2   6      287.07      314.87     20.46 o 
   1   2   6     3562.88     3685.03     50.08 o 
   2   2   6     5573.36     5604.05     77.14 o 
   3   2   6     8365.94     8776.14    105.03 o 
   4   2   6     9897.98     9595.40    125.56 o 
   5   2   6     1723.80     1655.03     35.46 o 
   6   2   6     2327.29     2362.79     45.52 o 
   7   2   6     3725.57     3736.78     62.23 o 
   8   2   6     5202.61     5215.83    102.78 o 
   9   2   6      969.89      966.14     52.96 o 
  10   2   6     1100.29     1180.57     62.83 o 
  11   2   6      505.67      505.88     55.49 o 
  12   2   6      604.32      625.65     51.45 o 
  13   2   6      262.89      323.63     44.60 o 
 -13   3   6       19.23       50.28     41.93 o 
 -12   3   6       83.81       89.43     32.30 o 
 -11   3   6     1865.65     1863.79     67.96 o 
 -10   3   6     2148.90     2095.37     72.58 o 
  -9   3   6     1617.97     1657.99     44.42 o 
  -8   3   6     3339.48     3257.79     56.98 o 
  -7   3   6       83.35       90.13     20.36 o 
  -6   3   6     4214.50     4235.73     70.95 o 
  -5   3   6    14629.10    14604.98    205.13 o 
  -4   3   6     3461.97     3388.00     56.92 o 
  -3   3   6    10547.68    10360.38    143.78 o 
  -2   3   6     3338.99     3249.64     54.43 o 
  -1   3   6     4146.67     4322.31     70.52 o 
   0   3   6     3968.19     4292.20     61.44 o 
   1   3   6     4536.25     4728.70     64.95 o 
   2   3   6     3452.75     3421.13     51.29 o 
   3   3   6    10542.53    10299.96    145.40 o 
   4   3   6     3480.92     3418.63     68.73 o 
   5   3   6    15238.39    15465.94    236.66 o 
   6   3   6     4235.35     4089.05     84.08 o 
   7   3   6       69.99       21.42     19.67 o 
   8   3   6     3233.46     3071.54     67.30 o 
   9   3   6     1584.26     1550.57     55.52 o 
  10   3   6     2288.11     2188.05     67.18 o 
  11   3   6     1820.61     1844.90     65.42 o 
  12   3   6       85.05      112.49     38.02 o 
  13   3   6       20.88        1.97     42.99 o 
 -12   4   6      308.87      382.63     58.15 o 
 -11   4   6      749.24      773.37     58.65 o 
 -10   4   6     3111.93     3077.53    114.83 o 
  -9   4   6      673.10      696.49     33.80 o 
  -8   4   6      316.61      346.74     23.66 o 
  -7   4   6     1482.74     1579.01     38.97 o 
  -6   4   6     1773.35     1839.41     40.60 o 
  -5   4   6     2553.71     2536.22     46.70 o 
  -4   4   6     5393.13     5253.48     82.07 o 
  -3   4   6      286.15      259.31     15.06 o 
  -2   4   6     8621.01     8377.40    119.89 o 
  -1   4   6     1771.87     1751.65     37.88 o 
   0   4   6      648.82      570.99     19.97 o 
   1   4   6     1756.20     1763.70     33.51 o 
   2   4   6     8555.42     8485.84    110.80 o 
   3   4   6      346.00      331.74     21.60 o 
   4   4   6     5663.13     5619.44     98.96 o 
   5   4   6     2433.64     2441.27     58.64 o 
   6   4   6     1962.32     2065.01     53.51 o 
   7   4   6     1378.95     1412.32     71.28 o 
   8   4   6      225.14      253.85     25.85 o 
   9   4   6      683.29      641.00     39.81 o 
  10   4   6     3147.47     3200.10     83.75 o 
  11   4   6      787.96      839.86     47.64 o 
  12   4   6      256.09      298.64     44.03 o 
 -12   5   6      204.52      194.26     64.38 o 
 -11   5   6      571.69      598.67     50.29 o 
 -10   5   6      324.66      420.40     36.38 o 
  -9   5   6      622.81      649.32     31.50 o 
  -8   5   6      985.26      977.48     35.21 o 
  -7   5   6      701.40      714.87     47.57 o 
  -6   5   6       28.59        8.39     14.04 o 
  -5   5   6      145.22      156.47     14.36 o 
  -4   5   6     7645.52     7784.26    113.06 o 
  -3   5   6     2571.00     2589.73     45.78 o 
  -2   5   6     9809.13     9998.21    141.13 o 
  -1   5   6    14837.92    14825.34    199.78 o 
   0   5   6       10.27       10.28     11.54 o 
   1   5   6    14374.76    14493.63    183.45 o 
   2   5   6     9915.21    10074.95    130.58 o 
   3   5   6     2386.27     2422.92     56.00 o 
   4   5   6     7711.83     7842.26    133.93 o 
   5   5   6      156.23      112.96     20.53 o 
   6   5   6       28.71        8.08     15.58 o 
   7   5   6      767.17      779.61     45.28 o 
   8   5   6      966.80      937.84     65.17 o 
   9   5   6      507.26      600.28     38.25 o 
  10   5   6      322.81      377.29     41.19 o 
  11   5   6      454.43      509.03     47.09 o 
  12   5   6      243.25      255.96     76.11 o 
 -12   6   6       34.80        0.00     35.07 o 
 -11   6   6      327.61      292.50     40.51 o 
 -10   6   6     1293.39     1333.46     54.61 o 
  -9   6   6      490.16      443.05     37.53 o 
  -8   6   6     1305.53     1390.52     39.47 o 
  -7   6   6      535.06      514.25     30.95 o 
  -6   6   6     2233.68     2209.62     49.96 o 
  -5   6   6      483.70      488.90     23.45 o 
  -4   6   6     1074.49     1034.68     26.84 o 
  -3   6   6      987.65     1116.71     29.81 o 
  -2   6   6     1362.40     1277.11     31.06 o 
  -1   6   6     1247.17     1260.02     32.09 o 
   0   6   6     7956.51     7958.24    107.25 o 
   1   6   6     1103.50     1165.35     29.20 o 
   2   6   6     1092.98      992.51     33.51 o 
   3   6   6     1046.68     1203.12     63.11 o 
   4   6   6     1046.26      951.86     39.98 o 
   5   6   6      417.53      449.50     55.02 o 
   6   6   6     2283.01     2153.13     72.41 o 
   7   6   6      484.82      461.67     32.10 o 
   8   6   6     1200.95     1246.20     76.57 o 
   9   6   6      496.95      474.44     41.93 o 
  10   6   6     1203.73     1151.68     62.03 o 
  11   6   6      290.80      292.49     50.98 o 
  12   6   6       33.63       40.15     95.03 o 
 -11   7   6      682.37      741.80     48.76 o 
 -10   7   6      552.60      541.22     28.16 o 
  -9   7   6      151.04      154.18     29.40 o 
  -8   7   6     1439.80     1412.85    130.35 o 
  -7   7   6     1275.42     1251.40     75.47 o 
  -6   7   6      292.25      350.07     49.31 o 
  -5   7   6      219.33      219.75     27.03 o 
  -4   7   6     3018.43     2991.26     54.11 o 
  -3   7   6     1677.60     1649.59     37.56 o 
  -2   7   6     2805.14     2860.48     52.80 o 
  -1   7   6     4173.99     4130.90     69.06 o 
   0   7   6        0.33        0.00     13.88 o 
   1   7   6     4097.83     3978.61     63.41 o 
   2   7   6     2650.95     2721.66     57.15 o 
   3   7   6     1737.67     1689.64     48.88 o 
   4   7   6     3163.87     3260.70     83.50 o 
   5   7   6      212.36      265.83     25.57 o 
   6   7   6      197.59      230.30     27.18 o 
   7   7   6     1273.86     1285.98     79.94 o 
   8   7   6     1364.05     1358.43     61.99 o 
   9   7   6      126.83       80.18     34.84 o 
  10   7   6      550.22      506.57     70.68 o 
  11   7   6      576.89      564.37     61.95 o 
 -11   8   6      142.73       85.39     54.24 o 
 -10   8   6     1268.65     1312.35     88.78 o 
  -9   8   6      308.10      359.16     57.58 o 
  -8   8   6       89.34      161.51     47.73 o 
  -7   8   6     2591.06     2467.38    105.35 o 
  -6   8   6     2270.94     2249.61     96.61 o 
  -5   8   6     1189.58     1256.35     74.36 o 
  -4   8   6      695.19      686.00     25.86 o 
  -3   8   6      672.96      646.43     25.94 o 
  -2   8   6      538.68      625.39     25.65 o 
  -1   8   6     1925.65     1938.86     47.07 o 
   0   8   6     2135.10     2093.63     43.42 o 
   1   8   6     1903.28     1886.22     40.43 o 
   2   8   6      530.93      550.85     27.75 o 
   3   8   6      639.18      655.85     33.03 o 
   4   8   6      742.13      837.42     54.51 o 
   5   8   6     1259.18     1184.29     44.91 o 
   6   8   6     2463.91     2377.06     68.25 o 
   7   8   6     2457.99     2508.13     80.09 o 
   8   8   6      109.54      154.38     33.51 o 
   9   8   6      355.10      366.20     40.99 o 
  10   8   6     1116.47      986.20     59.79 o 
  11   8   6      148.60      165.35     40.14 o 
 -10   9   6      110.98        3.16     53.91 o 
  -9   9   6      621.24      567.89     69.95 o 
  -8   9   6      487.85      515.29     64.03 o 
  -7   9   6      449.68      474.23     60.59 o 
  -6   9   6     2521.05     2526.85    106.72 o 
  -5   9   6      354.91      352.81     42.46 o 
  -4   9   6      148.95      159.91     19.29 o 
  -3   9   6     3741.28     3578.26     66.98 o 
  -2   9   6       18.84       27.41     17.25 o 
  -1   9   6     1744.26     1791.29     44.47 o 
   0   9   6     3735.00     3660.23     58.70 o 
   1   9   6     1772.07     1793.24     47.77 o 
   2   9   6       26.35       10.59     22.29 o 
   3   9   6     4185.53     4032.76     83.97 o 
   4   9   6      210.18      165.70     30.68 o 
   5   9   6      299.23      277.54     28.42 o 
   6   9   6     2412.56     2342.99     89.85 o 
   7   9   6      501.61      448.55     40.78 o 
   8   9   6      550.72      568.43     44.66 o 
   9   9   6      679.29      711.59     90.56 o 
  10   9   6       94.13       24.86     34.85 o 
  -9  10   6       53.46       79.43     53.18 o 
  -8  10   6       48.64       22.94     53.29 o 
  -7  10   6     1090.44     1076.17     77.73 o 
  -6  10   6      164.04      173.37     50.38 o 
  -5  10   6      876.32      918.34     70.95 o 
  -4  10   6       44.25       51.88     18.38 o 
  -3  10   6      110.88      101.26     20.28 o 
  -2  10   6     5091.59     5062.85     87.02 o 
  -1  10   6     3267.10     3228.80     74.67 o 
   0  10   6     1238.93     1248.46     57.23 o 
   1  10   6     3172.82     3285.01     88.02 o 
   2  10   6     5154.65     5103.98    120.06 o 
   3  10   6      102.07       35.23     45.04 o 
   4  10   6       33.02       39.60     28.31 o 
   5  10   6      899.39      916.93     50.33 o 
   6  10   6      195.47      163.54     36.62 o 
   7  10   6     1088.93     1110.80     57.26 o 
   8  10   6       71.39       80.09     39.08 o 
   9  10   6       65.32      125.39     40.68 o 
  -9  11   6      206.66      358.07     66.42 o 
  -8  11   6       61.44       75.06     56.20 o 
  -7  11   6      103.03      125.67     73.20 o 
  -6  11   6     1327.25     1498.30     94.62 o 
  -5  11   6      177.57      215.64     20.75 o 
  -4  11   6       18.91       23.53     18.89 o 
  -3  11   6     2179.01     2166.07     56.86 o 
  -2  11   6       17.93        7.81     25.76 o 
  -1  11   6     2884.48     2957.52    104.52 o 
   0  11   6     5950.29     5564.27    127.76 o 
   1  11   6     2975.52     3015.02    113.25 o 
   2  11   6       16.52        1.12     26.49 o 
   3  11   6     2011.11     1927.18     96.50 o 
   4  11   6       21.02       11.16     29.13 o 
   5  11   6      142.73      197.89     38.00 o 
   6  11   6     1362.68     1324.11     62.46 o 
   7  11   6       76.49       60.84     33.13 o 
   8  11   6       55.81       47.09     34.07 o 
   9  11   6      195.61      211.35     40.80 o 
  -8  12   6        5.90        0.00    103.39 o 
  -7  12   6      829.92      832.95     75.61 o 
  -6  12   6     1123.57      871.60    107.21 o 
  -5  12   6      584.02      571.76     41.13 o 
  -4  12   6      185.52      189.09     37.37 o 
  -3  12   6        5.58        0.00     32.87 o 
  -2  12   6     2205.92     2155.44     90.06 o 
  -1  12   6     1123.01     1124.32     67.09 o 
   0  12   6      595.59      718.52    103.21 o 
   1  12   6     1113.18     1042.25     89.89 o 
   2  12   6     2221.71     2187.34     76.06 o 
   3  12   6        6.43       16.34     29.21 o 
   4  12   6      138.33      145.84     35.83 o 
   5  12   6      608.82      612.44     48.13 o 
   6  12   6     1008.92      957.75     67.01 o 
   7  12   6      880.05     1015.38     57.73 o 
   8  12   6        5.43       39.59     34.33 o 
  -6  13   6      928.93     1018.37    127.76 o 
  -5  13   6      457.63      541.57     44.16 o 
  -4  13   6      654.67      573.63     48.81 o 
  -3  13   6     1006.01      936.68    111.30 o 
  -2  13   6      408.17      422.59     49.07 o 
  -1  13   6      410.23      380.35     49.19 o 
   0  13   6      407.82      316.81     47.29 o 
   1  13   6      378.54      323.90     48.81 o 
   2  13   6      377.85      337.99     50.14 o 
   3  13   6      886.73      949.56    182.78 o 
   4  13   6      590.33      580.89     55.47 o 
   5  13   6      398.95      485.74     80.52 o 
   6  13   6      978.68      950.51     69.02 o 
  -5  14   6      657.03      677.46     49.83 o 
  -4  14   6       79.68       38.79     35.27 o 
  -3  14   6       18.70        0.00     32.90 o 
  -2  14   6      161.49      130.87     42.91 o 
  -1  14   6       32.12       34.13     39.23 o 
   0  14   6       56.91        0.00     37.48 o 
   1  14   6       23.44        0.00     41.60 o 
   2  14   6      168.71       97.75     42.89 o 
   3  14   6       27.07        0.00     40.45 o 
   4  14   6      111.83      109.96     45.94 o 
   5  14   6      638.89      606.32     72.29 o 
  -1  15   6      212.40      224.95     50.03 o 
   0  15   6       16.32        8.92     40.60 o 
   1  15   6      231.48      298.29     56.97 o 
   1   0   7      659.53      661.53     19.91 o 
   2   0   7    18966.98    19886.78    242.99 o 
   3   0   7     2515.21     2680.19     45.05 o 
   4   0   7     8095.30     8007.19    107.61 o 
   5   0   7     2947.49     3032.77     52.05 o 
   6   0   7     2127.70     2083.22     46.64 o 
   7   0   7     1697.08     1635.51     42.91 o 
   8   0   7       62.15       45.23     19.61 o 
   9   0   7     4225.40     4173.70     89.05 o 
  10   0   7     3349.89     3343.85     94.64 o 
  11   0   7       78.48      114.74     41.36 o 
  12   0   7       45.27        0.00     40.69 o 
  13   0   7       90.51       80.95     47.47 o 
 -13   1   7       88.97       38.71     48.97 o 
 -12   1   7      824.36      775.70     64.69 o 
 -11   1   7     1488.54     1524.92     82.59 o 
 -10   1   7      825.78      856.90     59.47 o 
  -9   1   7      984.14      979.77     43.66 o 
  -8   1   7      163.13      128.03     21.61 o 
  -7   1   7     1399.89     1328.89     39.51 o 
  -6   1   7     1125.31     1098.00     34.70 o 
  -5   1   7     2419.40     2251.34     45.35 o 
  -4   1   7      587.67      542.20     22.15 o 
  -3   1   7    12164.60    11963.33    169.19 o 
  -2   1   7     1050.85     1232.67     31.05 o 
  -1   1   7    17958.06    18345.37    244.11 o 
   0   1   7      454.27      414.97     15.46 o 
   1   1   7    17522.19    18163.32    245.23 o 
   2   1   7     1157.55     1326.32     29.00 o 
   3   1   7    12515.17    12504.96    155.84 o 
   4   1   7      546.49      519.41     20.08 o 
   5   1   7     2239.95     2089.92     50.49 o 
   6   1   7     1249.50     1240.76     33.36 o 
   7   1   7     1502.47     1477.20     37.68 o 
   8   1   7      180.82      148.89     21.46 o 
   9   1   7     1124.78     1161.96     69.66 o 
  10   1   7      814.93      842.25     42.67 o 
  11   1   7     1503.56     1481.59     97.89 o 
  12   1   7      809.97      768.18     76.16 o 
  13   1   7       77.65       62.70     46.43 o 
 -13   2   7      299.80      274.56     52.83 o 
 -12   2   7      567.51      584.10     58.17 o 
 -11   2   7      326.91      267.03     52.38 o 
 -10   2   7     2025.93     2055.91     87.07 o 
  -9   2   7     4070.61     4190.34    118.00 o 
  -8   2   7     2149.19     2178.83     51.90 o 
  -7   2   7      354.29      342.77     25.38 o 
  -6   2   7      557.35      559.16     21.64 o 
  -5   2   7     5189.47     5376.12     82.89 o 
  -4   2   7      700.93      657.47     24.25 o 
  -3   2   7     6089.17     6190.83    104.64 o 
  -2   2   7     7165.29     7385.70    124.05 o 
  -1   2   7     8409.72     8508.93    123.97 o 
   0   2   7     4456.94     4469.25     64.41 o 
   1   2   7     8841.75     9037.49    125.61 o 
   2   2   7     7489.09     7844.36     94.83 o 
   3   2   7     6124.77     6211.65     91.27 o 
   4   2   7      684.05      653.75     32.82 o 
   5   2   7     4674.30     5000.37     76.55 o 
   6   2   7      497.64      478.98     23.69 o 
   7   2   7      432.75      501.89     25.60 o 
   8   2   7     2191.18     2306.88     63.37 o 
   9   2   7     3952.10     3910.80    104.60 o 
  10   2   7     2191.88     2095.08     75.22 o 
  11   2   7      302.55      241.12     46.84 o 
  12   2   7      599.79      619.85     61.14 o 
  13   2   7      317.37      321.92     55.32 o 
 -12   3   7      595.00      632.03     58.43 o 
 -11   3   7      985.18      905.82     63.20 o 
 -10   3   7      351.30      289.18     36.50 o 
  -9   3   7     1864.45     1947.52     75.67 o 
  -8   3   7      745.55      752.50     31.54 o 
  -7   3   7      941.05      916.91     32.80 o 
  -6   3   7     1371.88     1403.00     32.38 o 
  -5   3   7      327.06      358.39     19.04 o 
  -4   3   7     3698.22     3968.88     65.95 o 
  -3   3   7     3417.72     3363.17     58.44 o 
  -2   3   7     5477.39     5646.35     85.84 o 
  -1   3   7     2410.64     2461.91     44.03 o 
   0   3   7      912.58      884.40     24.30 o 
   1   3   7     2187.56     2187.28     39.76 o 
   2   3   7     5599.72     5741.63     79.82 o 
   3   3   7     3748.39     3650.25     60.13 o 
   4   3   7     3851.19     4030.11     66.90 o 
   5   3   7      283.68      307.01     24.84 o 
   6   3   7     1145.78     1184.50     45.91 o 
   7   3   7     1141.21     1076.36     42.91 o 
   8   3   7      889.52      921.82     41.46 o 
   9   3   7     1838.06     1869.21     72.05 o 
  10   3   7      352.36      407.20     41.72 o 
  11   3   7     1020.54      898.11     55.36 o 
  12   3   7      634.06      646.95     81.39 o 
 -12   4   7      359.44      354.95     71.84 o 
 -11   4   7      764.63      808.05     58.76 o 
 -10   4   7      564.95      528.79     42.10 o 
  -9   4   7      453.66      482.07     40.58 o 
  -8   4   7      292.06      321.02     22.34 o 
  -7   4   7     2776.77     2735.21     56.32 o 
  -6   4   7      646.50      678.35     26.25 o 
  -5   4   7      926.03      973.17     28.93 o 
  -4   4   7      551.92      534.83     21.52 o 
  -3   4   7     9524.32     9391.81    133.92 o 
  -2   4   7      165.67      152.72     14.90 o 
  -1   4   7     1817.04     1952.33     44.47 o 
   0   4   7     2539.25     2580.05     44.07 o 
   1   4   7     1643.83     1749.63     41.68 o 
   2   4   7      295.94      244.40     18.42 o 
   3   4   7     9579.70     9438.26    155.36 o 
   4   4   7      511.34      492.59     27.30 o 
   5   4   7      924.76      945.46     38.05 o 
   6   4   7      551.37      532.55     32.60 o 
   7   4   7     3058.65     3071.12     71.73 o 
   8   4   7      383.60      381.27     32.43 o 
   9   4   7      485.43      464.31     41.35 o 
  10   4   7      612.89      653.50     75.54 o 
  11   4   7      791.41      808.89     54.13 o 
  12   4   7      388.23      328.25     54.65 o 
 -12   5   7      164.54      169.76     49.38 o 
 -11   5   7      879.67      920.47     61.49 o 
 -10   5   7      234.78      240.69     32.51 o 
  -9   5   7      518.19      612.72     31.70 o 
  -8   5   7     6157.47     6216.76    112.80 o 
  -7   5   7      434.80      466.02     25.61 o 
  -6   5   7     4321.61     4323.97     73.47 o 
  -5   5   7     1637.11     1602.07     45.08 o 
  -4   5   7     1744.87     1710.91     37.83 o 
  -3   5   7     8224.68     8256.93    119.48 o 
  -2   5   7       25.99       29.56     13.04 o 
  -1   5   7     2368.35     2374.68     53.17 o 
   0   5   7       72.54      106.04     13.97 o 
   1   5   7     2470.11     2496.88     43.77 o 
   2   5   7       33.85       43.64     11.61 o 
   3   5   7     8023.06     8183.09    139.60 o 
   4   5   7     1960.95     1922.41     50.55 o 
   5   5   7     1723.11     1702.37     50.52 o 
   6   5   7     4553.74     4606.51    115.34 o 
   7   5   7      433.65      467.95     32.06 o 
   8   5   7     6348.44     6049.79    170.30 o 
   9   5   7      552.91      570.14     43.91 o 
  10   5   7      257.28      273.67     39.25 o 
  11   5   7      906.49      937.24     57.63 o 
  12   5   7      153.27      136.46     48.35 o 
 -12   6   7      175.65      236.24     42.75 o 
 -11   6   7      229.48      269.79     39.50 o 
 -10   6   7      231.76      229.11     33.57 o 
  -9   6   7      276.68      287.67     27.76 o 
  -8   6   7      705.11      668.80     29.74 o 
  -7   6   7     4849.15     4856.71     92.28 o 
  -6   6   7     1459.79     1403.62     42.64 o 
  -5   6   7     2562.18     2596.72     49.15 o 
  -4   6   7     3584.03     3442.54     60.43 o 
  -3   6   7     5898.16     6045.76     94.25 o 
  -2   6   7     5440.10     5353.41     86.07 o 
  -1   6   7     3022.40     3081.13     62.86 o 
   0   6   7     4877.46     4934.58     73.52 o 
   1   6   7     2849.19     2932.92     50.94 o 
   2   6   7     5501.77     5670.84     91.24 o 
   3   6   7     6125.96     6348.05    112.91 o 
   4   6   7     3736.57     3607.07     75.95 o 
   5   6   7     2761.70     2707.47     65.13 o 
   6   6   7     1563.84     1551.27     60.53 o 
   7   6   7     5188.32     5264.54    122.80 o 
   8   6   7      760.40      714.13     46.06 o 
   9   6   7      316.79      240.24     38.13 o 
  10   6   7      188.93      150.90     55.99 o 
  11   6   7      239.70      252.33     41.01 o 
  12   6   7      191.84      272.73     52.72 o 
 -11   7   7      477.52      551.51     43.29 o 
 -10   7   7      157.77      162.30     26.59 o 
  -9   7   7      820.22      811.26     30.67 o 
  -8   7   7     4030.56     3939.30    135.95 o 
  -7   7   7      992.52     1105.17     73.29 o 
  -6   7   7     5903.53     5690.77    170.28 o 
  -5   7   7      325.46      316.22     17.18 o 
  -4   7   7     1221.39     1205.82     32.07 o 
  -3   7   7     1733.49     1816.13     41.14 o 
  -2   7   7     1074.93     1131.55     38.71 o 
  -1   7   7     4733.90     4530.87     76.56 o 
   0   7   7     2575.99     2565.28     47.83 o 
   1   7   7     4770.87     4670.68     71.35 o 
   2   7   7      987.93      969.07     36.55 o 
   3   7   7     1893.88     1926.27     52.67 o 
   4   7   7     1236.94     1188.72     59.98 o 
   5   7   7      345.22      367.41     36.90 o 
   6   7   7     6196.73     6272.96    139.89 o 
   7   7   7     1071.09     1112.48     54.89 o 
   8   7   7     4125.68     4045.27    108.65 o 
   9   7   7      836.71      789.17     51.72 o 
  10   7   7      158.22      120.74     36.29 o 
  11   7   7      532.24      532.85     51.06 o 
 -11   8   7      216.44      187.30     60.85 o 
 -10   8   7     1353.43     1417.16     92.97 o 
  -9   8   7      966.05      973.41     79.06 o 
  -8   8   7      671.02      652.54     65.44 o 
  -7   8   7     2577.04     2515.29    106.50 o 
  -6   8   7      320.30      279.34     51.29 o 
  -5   8   7     3672.91     3700.35     83.36 o 
  -4   8   7     1810.21     1778.54     40.91 o 
  -3   8   7      655.59      720.63     28.03 o 
  -2   8   7     3017.54     3022.87     58.92 o 
  -1   8   7     1005.42      979.08     32.77 o 
   0   8   7     5775.74     5656.99     92.16 o 
   1   8   7      987.95      964.59     33.48 o 
   2   8   7     2955.70     3127.85     69.31 o 
   3   8   7      665.21      726.74     35.89 o 
   4   8   7     1913.92     1861.74     55.34 o 
   5   8   7     3836.19     3801.60    100.18 o 
   6   8   7      374.82      406.09     37.99 o 
   7   8   7     2501.84     2527.01     94.42 o 
   8   8   7      688.20      705.35     48.58 o 
   9   8   7      966.97      936.14     57.13 o 
  10   8   7     1357.09     1202.03     64.63 o 
  11   8   7      260.14      225.70     43.02 o 
 -10   9   7      145.23      174.82     80.75 o 
  -9   9   7      131.87       46.04     50.09 o 
  -8   9   7     1069.98     1055.48     79.34 o 
  -7   9   7      981.82      942.30     73.81 o 
  -6   9   7     2736.03     2468.90    105.32 o 
  -5   9   7      192.87      199.99     18.10 o 
  -4   9   7     2088.82     2087.41     45.43 o 
  -3   9   7     1231.75     1283.81     37.78 o 
  -2   9   7     1766.89     1660.48     43.35 o 
  -1   9   7     3147.99     3057.65     76.00 o 
   0   9   7       62.33      113.40     22.71 o 
   1   9   7     3376.97     3206.68    101.95 o 
   2   9   7     1718.66     1673.72     53.64 o 
   3   9   7     1125.87     1217.91     48.11 o 
   4   9   7     1983.29     1925.88     74.75 o 
   5   9   7      250.21      208.90     32.89 o 
   6   9   7     2571.58     2497.05     81.71 o 
   7   9   7      912.82     1001.10     54.88 o 
   8   9   7      970.57      932.90     56.42 o 
   9   9   7      173.45      185.66     38.95 o 
  10   9   7      114.37       78.05     38.06 o 
  -9  10   7      702.66      783.63     79.78 o 
  -8  10   7       78.79       48.28     51.45 o 
  -7  10   7      277.09      333.50     56.71 o 
  -6  10   7       43.12       89.20     47.68 o 
  -5  10   7     2806.45     2842.73     61.56 o 
  -4  10   7      754.53      817.26     39.14 o 
  -3  10   7     1211.25     1129.01     40.72 o 
  -2  10   7      330.38      348.07     29.45 o 
  -1  10   7      836.78      840.70     32.62 o 
   0  10   7      974.55      944.58     31.81 o 
   1  10   7      759.65      692.10     43.47 o 
   2  10   7      269.29      213.20     32.63 o 
   3  10   7     1180.56     1191.72     70.12 o 
   4  10   7      768.94      810.34     47.25 o 
   5  10   7     2783.73     2690.60     86.18 o 
   6  10   7       30.18       34.14     29.69 o 
   7  10   7      276.65      268.81     39.01 o 
   8  10   7      104.51       66.07     33.83 o 
   9  10   7      700.34      758.25     54.76 o 
  -8  11   7       96.20      170.08     58.14 o 
  -7  11   7       44.74        0.00     48.55 o 
  -6  11   7      559.31      632.60     67.99 o 
  -5  11   7      553.12      520.12     27.84 o 
  -4  11   7     1340.53     1306.11     51.08 o 
  -3  11   7      936.74      957.53     48.28 o 
  -2  11   7      169.76      208.65     38.18 o 
  -1  11   7      564.11      564.29     50.15 o 
   0  11   7      284.77      269.93     32.37 o 
   1  11   7      508.60      552.78     47.39 o 
   2  11   7      152.98      196.10     34.37 o 
   3  11   7      859.17      896.54     72.03 o 
   4  11   7     1369.33     1460.98     66.50 o 
   5  11   7      503.71      461.18     46.71 o 
   6  11   7      565.25      581.08     47.54 o 
   7  11   7       53.08       20.37     31.27 o 
   8  11   7       84.53       89.42     35.70 o 
  -7  12   7      280.69      308.63     95.12 o 
  -6  12   7       23.23      116.58     80.48 o 
  -5  12   7     1230.47     1232.15     59.02 o 
  -4  12   7      257.48      232.14     37.24 o 
  -3  12   7        6.40       32.40     44.15 o 
  -2  12   7      469.33      413.70     45.87 o 
  -1  12   7      573.23      567.25     69.29 o 
   0  12   7      946.82      928.78     62.94 o 
   1  12   7      610.28      529.83     53.33 o 
   2  12   7      415.01      424.82     40.93 o 
   3  12   7        5.90        0.00     29.50 o 
   4  12   7      318.67      311.83     45.48 o 
   5  12   7     1175.30     1123.03     61.58 o 
   6  12   7       14.77       20.56     32.45 o 
   7  12   7      294.85      384.11     47.84 o 
  -6  13   7      569.44      825.04    116.76 o 
  -5  13   7       56.81       62.74     31.04 o 
  -4  13   7       89.65      119.92     36.18 o 
  -3  13   7      304.05      274.22     43.52 o 
  -2  13   7      922.32      980.05    106.30 o 
  -1  13   7      579.83      531.77     54.07 o 
   0  13   7       99.78      116.22     46.29 o 
   1  13   7      496.86      519.97     75.98 o 
   2  13   7      986.15     1072.44     70.14 o 
   3  13   7      288.83      263.34     47.74 o 
   4  13   7      103.75       34.39     42.04 o 
   5  13   7       71.45       74.18     43.17 o 
   6  13   7      545.19      614.23     61.90 o 
  -4  14   7      504.06      490.95     37.99 o 
  -3  14   7      607.95      527.97     68.97 o 
  -2  14   7      841.93      862.67     64.37 o 
  -1  14   7      238.30      176.24     46.18 o 
   0  14   7      588.24      672.07     62.60 o 
   1  14   7      273.30      184.86     46.84 o 
   2  14   7      835.85      797.88    115.71 o 
   3  14   7      610.24      621.78     89.25 o 
   4  14   7      471.97      362.49     53.37 o 
   0   0   8     2255.00     2388.36     59.04 o 
   1   0   8      273.43      354.29     22.58 o 
   2   0   8    18981.80    19396.51    260.65 o 
   3   0   8       28.90       15.11     13.94 o 
   4   0   8      249.65      254.76     18.40 o 
   5   0   8     3064.20     3287.07     65.86 o 
   6   0   8     1189.98     1184.37     36.16 o 
   7   0   8     1530.06     1636.52     44.50 o 
   8   0   8      779.14      746.85     32.36 o 
   9   0   8     3077.22     3013.26     73.39 o 
  10   0   8       59.60       54.44     30.49 o 
  11   0   8      183.84      212.44     46.53 o 
  12   0   8      742.06      703.65     64.20 o 
  13   0   8      732.92      752.19     68.21 o 
 -12   1   8      914.99      813.46    143.90 o 
 -11   1   8      137.90      136.84     42.23 o 
 -10   1   8      280.79      331.21     65.06 o 
  -9   1   8      650.44      717.43     36.77 o 
  -8   1   8     1796.32     1738.45     46.97 o 
  -7   1   8     1814.28     1728.01     45.52 o 
  -6   1   8     4907.50     4878.30     73.87 o 
  -5   1   8     2197.07     2206.06     47.43 o 
  -4   1   8     1845.69     1782.56     41.69 o 
  -3   1   8     2174.79     1955.69     41.97 o 
  -2   1   8     7283.34     7471.13    107.82 o 
  -1   1   8     4867.53     5120.77     79.18 o 
   0   1   8       41.02       24.09     15.38 o 
   1   1   8     4793.22     5092.20     72.75 o 
   2   1   8     6904.56     7196.93     98.67 o 
   3   1   8     2261.54     2016.35     38.56 o 
   4   1   8     2208.38     2234.21     41.12 o 
   5   1   8     2383.38     2400.33     42.05 o 
   6   1   8     4672.72     4616.12     81.36 o 
   7   1   8     1814.51     1748.30     62.34 o 
   8   1   8     1793.48     1722.98     47.35 o 
   9   1   8      584.49      626.49     43.91 o 
  10   1   8      287.06      353.34     39.28 o 
  11   1   8      178.24      194.94     49.01 o 
  12   1   8      872.57      860.40     68.88 o 
 -12   2   8       45.86       69.35     41.66 o 
 -11   2   8     1071.59     1128.43     71.31 o 
 -10   2   8     1841.90     1853.05    126.44 o 
  -9   2   8      942.78      898.30     40.85 o 
  -8   2   8      785.75      785.12     38.94 o 
  -7   2   8      749.19      738.43     30.20 o 
  -6   2   8     3196.05     3226.69     58.31 o 
  -5   2   8     5263.20     5310.32     87.58 o 
  -4   2   8     1224.60     1217.08     37.73 o 
  -3   2   8     9653.76     9412.82    149.91 o 
  -2   2   8     3183.32     3046.27     52.81 o 
  -1   2   8     2647.63     2567.00     48.59 o 
   0   2   8      126.91      129.69     14.75 o 
   1   2   8     2841.23     2821.79     46.11 o 
   2   2   8     2950.14     2938.41     53.82 o 
   3   2   8     9464.42     9098.72    134.01 o 
   4   2   8     1248.00     1239.23     34.29 o 
   5   2   8     5705.01     5744.45     97.98 o 
   6   2   8     3213.28     3296.22     62.85 o 
   7   2   8      626.46      654.75     29.29 o 
   8   2   8      860.77      814.98     41.02 o 
   9   2   8      882.80      819.18     48.82 o 
  10   2   8     2006.62     1908.01     72.89 o 
  11   2   8     1033.00     1016.51     70.16 o 
  12   2   8       61.91       12.26     49.42 o 
 -12   3   8      986.64      951.92     66.42 o 
 -11   3   8     1939.33     1805.34     86.97 o 
 -10   3   8      761.12      790.09     57.88 o 
  -9   3   8     2083.74     2060.52     67.99 o 
  -8   3   8      344.82      318.82     23.67 o 
  -7   3   8      500.55      503.30     25.80 o 
  -6   3   8     6423.70     6230.71     96.80 o 
  -5   3   8      105.84      119.41     16.49 o 
  -4   3   8    10536.65    10342.12    148.10 o 
  -3   3   8       81.20      118.94     15.15 o 
  -2   3   8    17591.50    17642.02    274.88 o 
  -1   3   8     2391.39     2383.09     46.33 o 
   0   3   8     5105.71     4709.60     74.95 o 
   1   3   8     2385.31     2442.33     43.27 o 
   2   3   8    18184.43    18490.53    246.91 o 
   3   3   8       80.39       75.69     14.79 o 
   4   3   8    10640.52    10388.82    149.69 o 
   5   3   8       96.53      102.06     21.91 o 
   6   3   8     5937.62     5797.75    113.34 o 
   7   3   8      534.72      533.91     33.33 o 
   8   3   8      342.33      296.52     36.67 o 
   9   3   8     1977.35     1864.49     72.06 o 
  10   3   8      805.34      821.43     51.44 o 
  11   3   8     2008.61     1888.76     77.38 o 
  12   3   8      882.71      715.52     67.26 o 
 -12   4   8      547.01      592.91     56.39 o 
 -11   4   8     1182.20     1313.90     71.03 o 
 -10   4   8     1840.08     1806.09     67.91 o 
  -9   4   8        8.63        0.00     25.75 o 
  -8   4   8      195.52      188.93     20.46 o 
  -7   4   8     1615.78     1539.72     41.10 o 
  -6   4   8      178.04      169.06     19.01 o 
  -5   4   8     5004.35     4774.22     79.10 o 
  -4   4   8     1330.40     1318.12     33.23 o 
  -3   4   8     6612.59     6578.60     97.63 o 
  -2   4   8     3263.85     3226.07     59.91 o 
  -1   4   8    11140.56    11482.78    161.21 o 
   0   4   8       66.23       93.64     14.93 o 
   1   4   8    11312.32    11443.59    148.20 o 
   2   4   8     3234.79     3260.68     58.14 o 
   3   4   8     6341.69     6221.16     98.12 o 
   4   4   8     1196.40     1176.45     41.88 o 
   5   4   8     5200.36     4929.22     95.62 o 
   6   4   8      202.10      179.03     25.42 o 
   7   4   8     1608.40     1589.86     52.86 o 
   8   4   8      246.17      219.13     33.98 o 
   9   4   8        8.57        8.77     29.93 o 
  10   4   8     1787.78     1885.58    108.73 o 
  11   4   8     1084.56     1149.93     81.30 o 
  12   4   8      525.61      513.26     61.18 o 
 -12   5   8       97.41       95.01     40.23 o 
 -11   5   8     2022.14     2046.80     87.37 o 
 -10   5   8      531.88      520.01     40.50 o 
  -9   5   8      400.72      375.21     27.01 o 
  -8   5   8      143.10      156.90     21.59 o 
  -7   5   8      907.08      856.01     30.40 o 
  -6   5   8     2271.49     2330.70     48.24 o 
  -5   5   8      362.59      391.27     20.26 o 
  -4   5   8     3402.28     3450.88     61.08 o 
  -3   5   8     1035.45     1068.43     45.93 o 
  -2   5   8       21.02       15.86     13.65 o 
  -1   5   8      194.29      215.27     20.42 o 
   0   5   8    20073.01    19593.97    265.42 o 
   1   5   8      198.39      210.69     16.29 o 
   2   5   8       16.46        6.98     12.16 o 
   3   5   8      982.75     1023.38     39.14 o 
   4   5   8     3411.61     3499.05     84.62 o 
   5   5   8      307.55      305.10     26.96 o 
   6   5   8     2268.51     2279.27     61.72 o 
   7   5   8      892.79      973.37     43.80 o 
   8   5   8      150.71      153.29     33.14 o 
   9   5   8      351.06      324.18     49.02 o 
  10   5   8      459.79      516.72     47.25 o 
  11   5   8     1971.30     1964.51     88.75 o 
  12   5   8       86.00        0.00     42.76 o 
 -11   6   8      779.31      818.94     58.95 o 
 -10   6   8     1242.46     1214.94     55.44 o 
  -9   6   8      593.58      625.56     30.57 o 
  -8   6   8      151.59      169.19     20.17 o 
  -7   6   8     1069.21     1060.91     45.65 o 
  -6   6   8      280.26      284.59     18.80 o 
  -5   6   8     1162.89     1144.66     41.47 o 
  -4   6   8     4572.28     4299.43     71.50 o 
  -3   6   8     1139.85     1224.56     33.49 o 
  -2   6   8     5991.68     6036.32     94.00 o 
  -1   6   8      827.72      844.36     32.73 o 
   0   6   8     5708.45     5760.61     91.49 o 
   1   6   8      617.55      625.13     28.54 o 
   2   6   8     6000.79     5970.15     86.76 o 
   3   6   8      980.42     1064.01     59.29 o 
   4   6   8     4515.43     4177.04     87.26 o 
   5   6   8     1231.33     1144.46     45.24 o 
   6   6   8      293.31      302.03     29.53 o 
   7   6   8      871.77      901.28     85.53 o 
   8   6   8      135.82      100.85     33.00 o 
   9   6   8      510.79      492.92     44.78 o 
  10   6   8     1119.43     1170.39     63.81 o 
  11   6   8      709.80      660.66     53.78 o 
 -11   7   8      542.09      543.36     44.33 o 
 -10   7   8     1338.77     1337.43     54.40 o 
  -9   7   8        6.57       32.15     16.17 o 
  -8   7   8      250.16      251.97     29.73 o 
  -7   7   8      615.71      615.23     26.03 o 
  -6   7   8     1445.55     1462.23     37.90 o 
  -5   7   8      448.32      442.16     20.78 o 
  -4   7   8     3273.63     3408.48     61.54 o 
  -3   7   8      689.89      713.12     44.88 o 
  -2   7   8     1154.82     1044.87     33.51 o 
  -1   7   8      316.37      351.83     25.55 o 
   0   7   8     1703.69     1605.24     41.11 o 
   1   7   8      293.68      342.69     19.81 o 
   2   7   8     1223.17     1176.22     49.19 o 
   3   7   8      703.03      724.74     35.78 o 
   4   7   8     3162.54     3268.52     76.56 o 
   5   7   8      456.88      472.37     32.29 o 
   6   7   8     1511.04     1573.81     60.17 o 
   7   7   8      646.57      706.77     47.25 o 
   8   7   8      217.43      177.35     36.35 o 
   9   7   8       17.85       17.95     34.16 o 
  10   7   8     1262.16     1395.29     68.58 o 
  11   7   8      530.52      510.96     51.05 o 
 -10   8   8       41.01       76.42     54.36 o 
  -9   8   8       21.68        0.00     52.88 o 
  -8   8   8      213.79      264.49     90.84 o 
  -7   8   8      203.07      244.46     49.45 o 
  -6   8   8      597.50      654.35     67.93 o 
  -5   8   8     1038.83     1059.20     30.49 o 
  -4   8   8     1580.60     1481.94     38.46 o 
  -3   8   8     4696.01     4676.27     81.49 o 
  -2   8   8      156.20      174.23     19.53 o 
  -1   8   8      729.15      638.99     32.04 o 
   0   8   8      676.95      645.44     27.53 o 
   1   8   8      769.86      801.73     44.23 o 
   2   8   8      162.27      156.62     24.46 o 
   3   8   8     5162.12     5152.41    100.62 o 
   4   8   8     1510.70     1502.31     51.78 o 
   5   8   8      873.75      922.42     42.91 o 
   6   8   8      597.51      627.28     44.87 o 
   7   8   8      238.69      274.03     38.03 o 
   8   8   8      183.19      198.94     36.51 o 
   9   8   8       26.32        0.00     33.24 o 
  10   8   8       43.81      126.52     40.18 o 
 -10   9   8      154.70      110.57     56.06 o 
  -9   9   8      905.73      977.56     82.87 o 
  -8   9   8      886.56     1057.66     79.39 o 
  -7   9   8      223.06      185.32     51.73 o 
  -6   9   8      574.83      590.79    111.26 o 
  -5   9   8      554.72      585.68     27.59 o 
  -4   9   8     1094.95     1084.98     37.19 o 
  -3   9   8       25.75       49.39     17.80 o 
  -2   9   8     3658.85     3714.98     77.21 o 
  -1   9   8     2731.02     2619.79    103.32 o 
   0   9   8     1724.48     1764.45     45.97 o 
   1   9   8     2705.37     2748.36     61.06 o 
   2   9   8     3732.03     3753.50     84.21 o 
   3   9   8       32.67       42.29     27.00 o 
   4   9   8      952.90      977.51     51.98 o 
   5   9   8      535.68      544.64     43.05 o 
   6   9   8      644.35      685.39     47.59 o 
   7   9   8      204.49      257.21     41.68 o 
   8   9   8      894.15      859.17     56.10 o 
   9   9   8      980.20     1058.49     84.61 o 
  10   9   8      140.89      144.65     40.07 o 
  -9  10   8      510.74      503.87     95.62 o 
  -8  10   8      101.10       22.76     49.32 o 
  -7  10   8      347.40      461.59     64.20 o 
  -6  10   8      566.89      660.62     64.75 o 
  -5  10   8      230.39      266.13     21.35 o 
  -4  10   8      401.86      406.51     29.16 o 
  -3  10   8     1357.25     1418.94     45.54 o 
  -2  10   8      313.76      347.01     24.14 o 
  -1  10   8     2384.88     2394.50     54.85 o 
   0  10   8     1246.44     1280.23     59.51 o 
   1  10   8     2672.37     2681.28     80.00 o 
   2  10   8      327.13      389.50     37.83 o 
   3  10   8     1265.40     1293.37     58.17 o 
   4  10   8      431.45      443.33     41.04 o 
   5  10   8      209.46      106.48     65.42 o 
   6  10   8      571.98      570.16     47.60 o 
   7  10   8      400.72      374.85     42.52 o 
   8  10   8      118.34      143.40     42.80 o 
   9  10   8      553.47      545.48     49.95 o 
  -8  11   8      332.91      331.11     65.62 o 
  -7  11   8      311.49      338.44     69.79 o 
  -6  11   8       58.14        5.94     44.32 o 
  -5  11   8      422.40      444.57     26.75 o 
  -4  11   8      193.48      171.27     23.14 o 
  -3  11   8      201.47      164.13     37.64 o 
  -2  11   8     5547.80     5069.75    147.85 o 
  -1  11   8      615.82      620.78     51.99 o 
   0  11   8      643.47      770.99     44.93 o 
   1  11   8      610.39      624.51     43.69 o 
   2  11   8     5517.86     5105.59    124.62 o 
   3  11   8      242.35      206.09     35.93 o 
   4  11   8      211.98      172.16     35.82 o 
   5  11   8      404.17      411.21     44.12 o 
   6  11   8       59.55       60.03     38.43 o 
   7  11   8      340.38      369.98     43.69 o 
   8  11   8      339.79      419.63     46.93 o 
  -7  12   8      206.58      391.11     97.57 o 
  -6  12   8      374.69      355.28     91.21 o 
  -5  12   8      951.24     1056.05     57.09 o 
  -4  12   8      268.63      272.53     40.86 o 
  -3  12   8      988.33     1013.47     71.11 o 
  -2  12   8        3.07        0.00     33.10 o 
  -1  12   8     1468.07     1483.86     94.30 o 
   0  12   8     1604.17     1507.99     80.64 o 
   1  12   8     1381.17     1427.33     78.14 o 
   2  12   8        2.08       43.76     38.67 o 
   3  12   8      836.34      945.43     55.07 o 
   4  12   8      262.78      243.52     40.00 o 
   5  12   8      992.19     1071.08     59.42 o 
   6  12   8      386.18      477.59     58.00 o 
   7  12   8      176.81      141.24     40.07 o 
  -6  13   8      535.96      470.85     97.30 o 
  -5  13   8      204.49      207.95     36.15 o 
  -4  13   8     1018.70     1074.97    134.22 o 
  -3  13   8       22.55       25.15     55.79 o 
  -2  13   8     1549.08     1418.52     82.11 o 
  -1  13   8      468.84      541.46     55.55 o 
   0  13   8      340.35      393.76     50.45 o 
   1  13   8      453.22      460.25     89.25 o 
   2  13   8     1432.92     1310.36     79.34 o 
   3  13   8       24.81        0.00     37.78 o 
   4  13   8     1059.08     1025.81     71.58 o 
   5  13   8      190.67      215.66     48.63 o 
   6  13   8      510.44      549.89     60.61 o 
  -4  14   8      573.77      683.98     56.74 o 
  -3  14   8       60.15       47.91     40.46 o 
  -2  14   8      131.67      132.93     44.58 o 
  -1  14   8       46.14       38.32     42.25 o 
   0  14   8      103.88       94.76     44.38 o 
   1  14   8       61.71       50.09     41.99 o 
   2  14   8      123.35       87.80     74.02 o 
   3  14   8       36.75       85.23     44.60 o 
   4  14   8      556.27      581.77     62.82 o 
   1   0   9     4028.61     4013.58     66.93 o 
   2   0   9      128.92       89.01     15.60 o 
   3   0   9     9748.49     9809.59    141.58 o 
   4   0   9     5244.03     5608.55     89.75 o 
   5   0   9     6521.81     6764.53    105.58 o 
   6   0   9      220.01      205.31     18.79 o 
   7   0   9     1381.90     1347.64     41.84 o 
   8   0   9        7.63       35.58     19.74 o 
   9   0   9     5705.10     5599.95    131.71 o 
  10   0   9      444.16      465.73     42.36 o 
  11   0   9      711.01      701.44     61.17 o 
  12   0   9     1233.75     1258.38     80.84 o 
 -12   1   9       26.21       68.94     87.43 o 
 -11   1   9      139.81      181.28     44.65 o 
 -10   1   9     1952.39     1954.02     89.66 o 
  -9   1   9      161.61      217.30     27.61 o 
  -8   1   9     1787.67     1718.02     48.79 o 
  -7   1   9     1562.17     1627.04     44.51 o 
  -6   1   9      156.67      163.74     17.77 o 
  -5   1   9     6904.88     6690.36    107.03 o 
  -4   1   9     2299.82     2219.21     46.41 o 
  -3   1   9      502.23      532.78     22.62 o 
  -2   1   9     6192.54     6053.86     92.74 o 
  -1   1   9    13330.98    13283.63    186.04 o 
   0   1   9     2405.69     2294.23     45.21 o 
   1   1   9    13723.46    13651.67    209.35 o 
   2   1   9     6068.65     5980.35     93.85 o 
   3   1   9      439.84      477.13     22.11 o 
   4   1   9     2252.23     2157.02     55.99 o 
   5   1   9     7085.60     7141.72     99.71 o 
   6   1   9      127.79      128.39     20.01 o 
   7   1   9     1467.60     1516.99     44.34 o 
   8   1   9     1892.25     1953.13     55.98 o 
   9   1   9      126.87      109.29     34.02 o 
  10   1   9     1992.22     2168.39     76.90 o 
  11   1   9      135.35      115.57     45.45 o 
  12   1   9       43.74        0.00     42.39 o 
 -12   2   9      359.48      344.84     63.47 o 
 -11   2   9     1168.64     1112.44    114.80 o 
 -10   2   9      509.64      405.31     50.35 o 
  -9   2   9     1091.68     1047.28     44.40 o 
  -8   2   9      578.68      516.12     28.08 o 
  -7   2   9     3117.10     3081.37    107.49 o 
  -6   2   9     1229.59     1254.52     48.92 o 
  -5   2   9     1322.40     1402.83     43.28 o 
  -4   2   9     1609.42     1650.02     45.39 o 
  -3   2   9     2423.16     2347.66     48.93 o 
  -2   2   9     9019.34     8917.98    129.97 o 
  -1   2   9    10274.92     9788.55    139.14 o 
   0   2   9      831.93      693.62     26.07 o 
   1   2   9     9946.78     9590.01    139.49 o 
   2   2   9     9040.17     9015.30    146.56 o 
   3   2   9     2680.34     2725.89     51.47 o 
   4   2   9     1557.42     1642.65     41.02 o 
   5   2   9     1246.35     1334.43     38.01 o 
   6   2   9     1131.61     1102.29     36.59 o 
   7   2   9     3267.95     3189.73     71.06 o 
   8   2   9      727.90      728.45     44.56 o 
   9   2   9     1213.49     1160.39     57.55 o 
  10   2   9      516.84      448.51     44.20 o 
  11   2   9     1249.81     1297.29     78.51 o 
  12   2   9      321.44      309.44     53.93 o 
 -12   3   9       40.73       93.45     44.22 o 
 -11   3   9      331.70      387.98    104.30 o 
 -10   3   9      299.85      304.57     44.06 o 
  -9   3   9      417.78      446.99     37.07 o 
  -8   3   9     1318.65     1316.56     41.16 o 
  -7   3   9      336.38      374.05     21.50 o 
  -6   3   9      136.73      123.48     18.50 o 
  -5   3   9     1697.35     1730.27     41.39 o 
  -4   3   9      674.82      752.92     27.38 o 
  -3   3   9     3614.86     3638.61     72.52 o 
  -2   3   9     7155.32     6982.47    105.69 o 
  -1   3   9     9802.78     9452.05    138.69 o 
   0   3   9     7501.33     7723.80    114.68 o 
   1   3   9    10135.63     9858.98    140.00 o 
   2   3   9     7225.88     7011.64    106.82 o 
   3   3   9     3703.78     3717.42     64.96 o 
   4   3   9      604.70      695.06     27.07 o 
   5   3   9     1470.08     1525.21     49.30 o 
   6   3   9      114.35      140.33     33.67 o 
   7   3   9      531.85      563.88     45.69 o 
   8   3   9     1211.05     1120.39     72.17 o 
   9   3   9      349.89      321.36     38.63 o 
  10   3   9      270.91      258.30     38.49 o 
  11   3   9      323.72      340.53     42.84 o 
  12   3   9       59.74       98.13     44.98 o 
 -12   4   9      306.68      327.60     62.56 o 
 -11   4   9       24.10       18.24     53.06 o 
 -10   4   9        2.36       39.89     30.20 o 
  -9   4   9     1156.05     1193.01     74.28 o 
  -8   4   9     1715.54     1820.68     46.54 o 
  -7   4   9      734.31      722.97     27.06 o 
  -6   4   9      790.60      781.37     30.35 o 
  -5   4   9       54.59       66.08     16.33 o 
  -4   4   9     1366.01     1363.35     35.73 o 
  -3   4   9      617.93      596.12     34.47 o 
  -2   4   9     2071.50     1897.67     47.85 o 
  -1   4   9     4517.20     4262.32     72.53 o 
   0   4   9     1214.60     1218.78     33.98 o 
   1   4   9     4697.09     4405.95     73.30 o 
   2   4   9     2143.06     1950.97     43.30 o 
   3   4   9      777.35      725.86     25.51 o 
   4   4   9     1369.48     1394.17     46.61 o 
   5   4   9       42.71       51.67     22.08 o 
   6   4   9      958.98      962.55     50.57 o 
   7   4   9      785.88      816.09     40.40 o 
   8   4   9     2002.82     1937.33     72.15 o 
   9   4   9     1150.83     1237.22     61.60 o 
  10   4   9        0.63        0.00     32.49 o 
  11   4   9        7.01        0.00     34.32 o 
  12   4   9      296.25      328.43     78.48 o 
 -12   5   9      180.96      229.17     48.33 o 
 -11   5   9      179.54      128.88     41.16 o 
 -10   5   9      781.53      812.78     47.36 o 
  -9   5   9      370.54      411.33     42.04 o 
  -8   5   9     2386.13     2344.12     58.46 o 
  -7   5   9     2806.95     2963.21     53.55 o 
  -6   5   9      305.96      296.32     21.08 o 
  -5   5   9      845.65      887.04     29.64 o 
  -4   5   9     2457.44     2405.04     49.58 o 
  -3   5   9     3674.61     3626.61     64.42 o 
  -2   5   9     5837.24     5826.64     93.07 o 
  -1   5   9     1998.49     2057.15     44.70 o 
   0   5   9       21.94       29.39     15.00 o 
   1   5   9     2002.65     2045.54     44.99 o 
   2   5   9     5977.56     5992.60     94.55 o 
   3   5   9     3570.75     3592.69     77.50 o 
   4   5   9     2495.44     2416.79     62.04 o 
   5   5   9      955.83      912.95     40.28 o 
   6   5   9      321.71      296.57     29.55 o 
   7   5   9     3231.94     3344.52     95.14 o 
   8   5   9     2250.99     2263.77     80.35 o 
   9   5   9      403.14      382.59     41.74 o 
  10   5   9      723.82      812.45     94.75 o 
  11   5   9      184.66      162.30     41.26 o 
  12   5   9      153.14      171.14     50.59 o 
 -11   6   9      983.53     1007.59     63.26 o 
 -10   6   9      491.34      565.13     41.01 o 
  -9   6   9      327.72      380.85     26.67 o 
  -8   6   9     2992.85     3063.25     67.25 o 
  -7   6   9      104.60      130.53     29.64 o 
  -6   6   9     3458.65     3347.49     62.85 o 
  -5   6   9      188.56      165.78     18.00 o 
  -4   6   9     1806.67     1814.39     42.63 o 
  -3   6   9     1075.61     1068.07     41.75 o 
  -2   6   9      975.18      999.91     33.08 o 
  -1   6   9     2473.12     2513.88     51.48 o 
   0   6   9       11.89        0.00     15.55 o 
   1   6   9     2426.94     2490.45     52.06 o 
   2   6   9     1031.75     1037.69     32.45 o 
   3   6   9     1204.77     1244.04     45.49 o 
   4   6   9     2042.51     1995.07     56.85 o 
   5   6   9      217.19      238.11     27.53 o 
   6   6   9     3648.79     3580.50     82.26 o 
   7   6   9       85.96       59.86     30.75 o 
   8   6   9     2883.84     2768.67     90.27 o 
   9   6   9      261.51      226.23     39.53 o 
  10   6   9      529.81      608.77     51.99 o 
  11   6   9      975.35     1051.60     63.95 o 
 -11   7   9       48.75       63.92     32.88 o 
 -10   7   9     1704.01     1755.09     63.40 o 
  -9   7   9     1666.97     1754.94     47.92 o 
  -8   7   9      405.58      453.46     24.23 o 
  -7   7   9     2976.58     3015.39     64.22 o 
  -6   7   9     1154.80     1128.29     35.37 o 
  -5   7   9     4983.88     5000.20     84.20 o 
  -4   7   9     1167.75     1197.57     35.62 o 
  -3   7   9     2537.01     2464.15     51.96 o 
  -2   7   9      292.74      296.59     21.77 o 
  -1   7   9     2718.17     2636.56     62.11 o 
   0   7   9     1457.53     1366.36     40.40 o 
   1   7   9     2625.58     2593.20     53.92 o 
   2   7   9      393.97      385.97     29.38 o 
   3   7   9     2617.24     2495.62     65.32 o 
   4   7   9     1140.67     1178.13     47.38 o 
   5   7   9     5082.68     5120.66    104.36 o 
   6   7   9     1184.89     1122.09     57.30 o 
   7   7   9     3108.03     3037.78     91.77 o 
   8   7   9      398.66      411.94     42.92 o 
   9   7   9     1755.99     1721.93     74.93 o 
  10   7   9     1712.92     1774.75     76.74 o 
  11   7   9       53.77       47.43     47.40 o 
 -10   8   9     1338.43     1416.63     94.43 o 
  -9   8   9      526.61      596.82     68.53 o 
  -8   8   9     2938.47     2728.67    140.31 o 
  -7   8   9     1001.50     1050.21    185.78 o 
  -6   8   9     1282.46     1358.64     56.67 o 
  -5   8   9       38.27        0.23     16.68 o 
  -4   8   9     1165.95     1181.62     35.76 o 
  -3   8   9       36.83        4.27     17.35 o 
  -2   8   9      834.99      841.31     44.20 o 
  -1   8   9     1514.38     1448.72     48.10 o 
   0   8   9     4843.62     4702.48     82.43 o 
   1   8   9     1689.61     1638.43     43.14 o 
   2   8   9      719.64      786.81     38.91 o 
   3   8   9       60.35       42.76     23.98 o 
   4   8   9     1138.26     1144.94     47.28 o 
   5   8   9       34.31        0.00     45.17 o 
   6   8   9     1428.94     1363.60     63.19 o 
   7   8   9      912.28      919.97     53.40 o 
   8   8   9     2876.33     2747.53     91.93 o 
   9   8   9      604.48      635.99     76.22 o 
  10   8   9     1325.72     1433.28     73.75 o 
 -10   9   9      414.29      438.88     75.29 o 
  -9   9   9     1768.72     1792.01    105.62 o 
  -8   9   9      218.59      259.19     57.87 o 
  -7   9   9     2053.71     2032.94    204.69 o 
  -6   9   9      180.18      208.91     18.07 o 
  -5   9   9     1989.79     1911.17     49.02 o 
  -4   9   9      267.60      270.29     24.14 o 
  -3   9   9     1319.34     1338.89     39.83 o 
  -2   9   9      746.34      719.90     41.33 o 
  -1   9   9     2601.84     2585.27     64.53 o 
   0   9   9     1500.94     1538.07     44.27 o 
   1   9   9     2574.04     2630.25     68.78 o 
   2   9   9      864.55      823.77     58.38 o 
   3   9   9     1415.83     1390.62     60.85 o 
   4   9   9      325.65      360.33     39.12 o 
   5   9   9     1968.00     1905.50     73.21 o 
   6   9   9      211.65      240.14     56.37 o 
   7   9   9     1954.47     2130.11     87.27 o 
   8   9   9      280.05      342.55     44.14 o 
   9   9   9     1775.19     1613.40     76.06 o 
  10   9   9      459.03      527.53     69.24 o 
  -9  10   9       43.17      150.78     59.20 o 
  -8  10   9      235.13      264.05     55.46 o 
  -7  10   9      432.78      311.48     54.49 o 
  -6  10   9      373.62      425.36    116.21 o 
  -5  10   9      124.59      116.24     21.72 o 
  -4  10   9      612.50      606.62     31.07 o 
  -3  10   9      183.57      191.29     23.93 o 
  -2  10   9       25.87       16.65     18.42 o 
  -1  10   9      596.75      584.91     33.29 o 
   0  10   9      189.79      125.67     31.15 o 
   1  10   9      510.48      452.07     40.19 o 
   2  10   9       18.79       28.35     28.65 o 
   3  10   9      149.93      148.43     31.19 o 
   4  10   9      596.37      582.57     47.66 o 
   5  10   9      108.89       69.67     32.74 o 
   6  10   9      331.26      302.57     41.42 o 
   7  10   9      455.24      538.75     48.62 o 
   8  10   9      212.17      220.17     46.85 o 
   9  10   9       27.03       12.07     48.80 o 
  -8  11   9      149.29      149.07     58.62 o 
  -7  11   9      279.44      310.45     61.11 o 
  -6  11   9       41.94       34.82     46.28 o 
  -5  11   9      302.20      323.45     25.70 o 
  -4  11   9      236.02      197.52     36.03 o 
  -3  11   9      189.93      135.55     53.29 o 
  -2  11   9      542.66      533.53     49.25 o 
  -1  11   9     1169.51     1248.77    108.53 o 
   0  11   9       58.58       59.67     28.99 o 
   1  11   9     1208.87     1321.43     60.87 o 
   2  11   9      461.67      376.09     51.57 o 
   3  11   9      174.95      200.39     34.32 o 
   4  11   9      262.10      299.22     39.31 o 
   5  11   9      268.05      274.60     40.32 o 
   6  11   9       41.70        0.00     32.84 o 
   7  11   9      262.34      305.05     42.68 o 
   8  11   9      113.31       77.77     38.85 o 
  -7  12   9      228.44      178.78     91.02 o 
  -6  12   9      597.57      506.96    101.48 o 
  -5  12   9       58.82       84.02     35.24 o 
  -4  12   9      297.68      236.79     38.78 o 
  -3  12   9      293.48      346.43     60.70 o 
  -2  12   9      187.18      131.75     46.88 o 
  -1  12   9      323.93      301.29     47.02 o 
   0  12   9     1852.48     1849.05     90.64 o 
   1  12   9      259.78      180.21     44.30 o 
   2  12   9      204.27      272.12     76.79 o 
   3  12   9      254.47      270.92     40.31 o 
   4  12   9      316.06      232.51     39.40 o 
   5  12   9       66.76       98.31     35.80 o 
   6  12   9      567.38      542.48     49.61 o 
   7  12   9      235.52      254.55     46.77 o 
  -5  13   9      415.96      445.80     68.02 o 
  -4  13   9       93.51       30.50     44.83 o 
  -3  13   9      778.46      864.10     62.07 o 
  -2  13   9      787.91      919.90     71.97 o 
  -1  13   9     1587.76     1784.85    166.59 o 
   0  13   9       51.23        0.00     40.42 o 
   1  13   9     1587.37     1539.52     85.67 o 
   2  13   9      736.23      805.64     65.85 o 
   3  13   9      725.04      815.34     67.93 o 
   4  13   9       86.75       38.22     51.29 o 
   5  13   9      370.73      473.45     59.89 o 
  -3  14   9       80.46       83.34     40.99 o 
  -2  14   9      321.55      379.85     61.70 o 
  -1  14   9      136.88      124.91     45.53 o 
   0  14   9      506.36      631.71     61.79 o 
   1  14   9      133.48       57.96     44.05 o 
   2  14   9      296.23      363.01     57.09 o 
   3  14   9      105.86       66.91     45.01 o 
   0   0  10     4718.79     4711.19    122.90 o 
   1   0  10     2582.00     2555.65     50.68 o 
   2   0  10      425.51      362.67     20.58 o 
   3   0  10     4090.45     3996.00     69.39 o 
   4   0  10      513.36      492.68     24.55 o 
   5   0  10     3382.29     3343.71     64.20 o 
   6   0  10       84.14       73.94     17.54 o 
   7   0  10     1421.52     1534.13     45.08 o 
   8   0  10      185.76      203.89     27.64 o 
   9   0  10      251.71      216.17     34.88 o 
  10   0  10        4.66        0.00     29.57 o 
  11   0  10      324.36      338.83     50.76 o 
  12   0  10       30.95        0.00     60.24 o 
 -12   1  10      726.00      750.50    104.26 o 
 -11   1  10      668.52      664.27     60.80 o 
 -10   1  10      244.86      184.25     45.33 o 
  -9   1  10      202.65      254.34     34.83 o 
  -8   1  10      271.06      274.12     29.49 o 
  -7   1  10      222.64      194.49     20.76 o 
  -6   1  10     6923.46     6759.28    110.00 o 
  -5   1  10     2464.49     2375.75     51.03 o 
  -4   1  10     2421.13     2356.16     49.01 o 
  -3   1  10     6079.30     6025.30     95.72 o 
  -2   1  10     9887.61     9944.96    143.22 o 
  -1   1  10       98.27      114.67     16.23 o 
   0   1  10      253.62      236.89     18.59 o 
   1   1  10       55.99       59.36     18.03 o 
   2   1  10     9724.76     9784.31    160.70 o 
   3   1  10     6235.22     6107.17     96.28 o 
   4   1  10     2300.94     2111.74     48.60 o 
   5   1  10     2181.13     2106.70     50.14 o 
   6   1  10     6921.74     6971.34    101.75 o 
   7   1  10      187.22      188.37     23.23 o 
   8   1  10      310.68      340.44     38.77 o 
   9   1  10      196.16      191.74     34.54 o 
  10   1  10      331.39      330.26     39.28 o 
  11   1  10      724.93      681.91     62.57 o 
  12   1  10      769.24      755.74     73.11 o 
 -12   2  10      446.11      391.74     55.01 o 
 -11   2  10      419.10      471.47     54.16 o 
 -10   2  10      260.45      249.06     44.67 o 
  -9   2  10      809.58      747.69     39.23 o 
  -8   2  10        8.30       18.69     23.08 o 
  -7   2  10     1304.92     1343.74     48.53 o 
  -6   2  10     3206.59     3282.52     98.54 o 
  -5   2  10     1560.41     1440.48     52.26 o 
  -4   2  10     8127.24     7820.16    117.86 o 
  -3   2  10     3631.07     3512.60     63.32 o 
  -2   2  10     7251.76     7226.24    107.60 o 
  -1   2  10     1213.46     1422.88     37.03 o 
   0   2  10     2513.09     2648.04     51.50 o 
   1   2  10     1338.23     1490.41     42.05 o 
   2   2  10     6833.59     6783.75    120.40 o 
   3   2  10     3700.55     3475.35     71.46 o 
   4   2  10     8030.46     7608.88    132.20 o 
   5   2  10     1447.69     1420.21     44.98 o 
   6   2  10     2994.31     3066.24     70.71 o 
   7   2  10     1300.97     1241.73     45.30 o 
   8   2  10        8.62       20.12     29.02 o 
   9   2  10      835.74      806.70     50.44 o 
  10   2  10      300.14      244.63     38.96 o 
  11   2  10      498.17      517.11     58.74 o 
  12   2  10      402.79      362.83     56.61 o 
 -12   3  10      150.24      169.49    140.77 o 
 -11   3  10      909.07      963.24     67.19 o 
 -10   3  10     2121.48     2237.59     96.66 o 
  -9   3  10       61.83       80.55     31.32 o 
  -8   3  10      311.10      280.22     24.28 o 
  -7   3  10     3384.39     3338.24     59.69 o 
  -6   3  10      327.16      340.21     23.44 o 
  -5   3  10     5482.51     5395.47     90.05 o 
  -4   3  10     8011.13     7912.59    134.91 o 
  -3   3  10     9600.32     9187.00    149.13 o 
  -2   3  10     4030.80     3724.25     68.78 o 
  -1   3  10      528.37      539.26     23.52 o 
   0   3  10     2904.75     3046.23     57.50 o 
   1   3  10      616.72      599.39     25.14 o 
   2   3  10     3853.67     3524.38     72.84 o 
   3   3  10     9081.13     8599.96    147.42 o 
   4   3  10     7795.24     7713.28    133.64 o 
   5   3  10     5689.04     5563.94    101.64 o 
   6   3  10      290.54      320.03     28.74 o 
   7   3  10     3081.60     3067.72     92.46 o 
   8   3  10      366.76      370.39     38.18 o 
   9   3  10       50.20       56.01     31.66 o 
  10   3  10     2206.50     2227.90     82.00 o 
  11   3  10      904.25      971.85     60.43 o 
  12   3  10      141.94      114.70     50.26 o 
 -12   4  10      314.96      284.16     51.49 o 
 -11   4  10     1414.62     1470.35    109.08 o 
 -10   4  10       69.33      162.21     40.26 o 
  -9   4  10      290.12      278.38     42.66 o 
  -8   4  10     1008.34     1023.78     36.60 o 
  -7   4  10       93.62      118.34     20.01 o 
  -6   4  10     3249.34     3174.91     62.49 o 
  -5   4  10      183.68      218.98     38.77 o 
  -4   4  10     4810.17     4628.28     79.50 o 
  -3   4  10     2833.92     2655.18     52.34 o 
  -2   4  10     1614.96     1503.11     38.45 o 
  -1   4  10      207.21      193.93     18.61 o 
   0   4  10     4112.63     4034.01     70.25 o 
   1   4  10      172.49      195.03     18.55 o 
   2   4  10     1684.40     1567.33     44.08 o 
   3   4  10     2692.59     2510.97     52.14 o 
   4   4  10     4966.38     4846.48     95.78 o 
   5   4  10      181.33      204.09     26.02 o 
   6   4  10     3254.44     3135.27     91.15 o 
   7   4  10      101.63       86.70     32.34 o 
   8   4  10     1035.23      995.56     53.99 o 
   9   4  10      313.69      320.78     40.55 o 
  10   4  10       46.43       62.35     35.76 o 
  11   4  10     1378.85     1383.25     70.50 o 
  12   4  10      274.48      265.74     55.15 o 
 -11   5  10       92.35       56.44     39.09 o 
 -10   5  10     1553.29     1556.41     64.77 o 
  -9   5  10       23.82        0.00     26.81 o 
  -8   5  10       68.65       77.17     21.46 o 
  -7   5  10      592.26      667.29     29.37 o 
  -6   5  10      397.65      407.04     24.08 o 
  -5   5  10     1561.43     1568.03     40.80 o 
  -4   5  10     3060.53     3008.86     58.44 o 
  -3   5  10     2710.12     2790.51     56.56 o 
  -2   5  10     2047.03     1929.72     50.94 o 
  -1   5  10     1050.99     1005.50     33.05 o 
   0   5  10     2757.74     2730.01     55.25 o 
   1   5  10      905.20      910.76     55.51 o 
   2   5  10     1958.48     1958.62     72.35 o 
   3   5  10     2816.51     2935.15     57.09 o 
   4   5  10     3124.94     3031.92     72.82 o 
   5   5  10     1469.00     1442.26     83.33 o 
   6   5  10      348.59      342.60     32.82 o 
   7   5  10      639.34      765.63     48.29 o 
   8   5  10       74.88       73.35     32.86 o 
   9   5  10       23.47       47.06     37.28 o 
  10   5  10     1423.48     1331.57     69.40 o 
  11   5  10       99.57       97.08     38.36 o 
 -11   6  10     1066.32     1054.26    103.16 o 
 -10   6  10      129.37      135.00     31.99 o 
  -9   6  10      206.97      205.91     31.70 o 
  -8   6  10      210.41      237.44     23.34 o 
  -7   6  10       69.91       81.28     19.46 o 
  -6   6  10     1407.15     1369.11     40.37 o 
  -5   6  10      168.29      190.73     20.06 o 
  -4   6  10     2625.69     2605.03     53.94 o 
  -3   6  10      974.91      901.70     31.38 o 
  -2   6  10     1074.17     1101.80     35.36 o 
  -1   6  10     1081.87     1074.47     35.56 o 
   0   6  10    10574.53    11034.28    161.19 o 
   1   6  10     1054.80     1012.31     34.56 o 
   2   6  10     1250.30     1194.59     47.33 o 
   3   6  10      888.04      819.57     37.94 o 
   4   6  10     2625.26     2523.81     66.42 o 
   5   6  10      231.61      298.05     36.07 o 
   6   6  10     1407.35     1413.97     65.75 o 
   7   6  10       74.34       34.08     31.59 o 
   8   6  10      185.81      218.83     36.35 o 
   9   6  10      164.36      196.96     41.15 o 
  10   6  10      147.93      180.57     39.41 o 
  11   6  10     1008.38      923.74     63.02 o 
 -11   7  10      355.89      459.15     50.56 o 
 -10   7  10      242.85      257.21     39.62 o 
  -9   7  10      205.26      228.24     30.44 o 
  -8   7  10      105.28      123.23     19.22 o 
  -7   7  10      685.80      692.01     36.12 o 
  -6   7  10      133.43      124.59     21.30 o 
  -5   7  10     3092.66     3170.40     61.54 o 
  -4   7  10     2119.68     2128.46     48.04 o 
  -3   7  10     6760.38     6652.23    106.23 o 
  -2   7  10      118.10      101.50     19.57 o 
  -1   7  10      928.12      986.05     34.72 o 
   0   7  10      933.85      946.98     34.72 o 
   1   7  10     1015.08      998.95     34.74 o 
   2   7  10      154.41      166.65     29.90 o 
   3   7  10     6649.24     6628.37    126.20 o 
   4   7  10     1936.42     1844.48     59.62 o 
   5   7  10     3286.73     3109.75     91.98 o 
   6   7  10      118.25       89.42     41.27 o 
   7   7  10      746.72      731.93     60.53 o 
   8   7  10      125.56      122.76     39.27 o 
   9   7  10      213.99      196.05     40.22 o 
  10   7  10      185.21      170.91     41.59 o 
  11   7  10      325.45      366.94     50.44 o 
 -10   8  10      699.31      776.28     78.53 o 
  -9   8  10      457.32      378.57     63.39 o 
  -8   8  10      763.71      748.22     29.34 o 
  -7   8  10        5.38        0.00     21.03 o 
  -6   8  10      857.19      859.18     32.68 o 
  -5   8  10      569.02      586.34     29.47 o 
  -4   8  10     2635.22     2648.28     64.55 o 
  -3   8  10       68.31       71.46     18.82 o 
  -2   8  10     2319.42     2379.07     53.95 o 
  -1   8  10      402.65      416.82     29.77 o 
   0   8  10      444.72      371.86     25.76 o 
   1   8  10      367.00      412.34     25.48 o 
   2   8  10     2384.74     2295.33     76.52 o 
   3   8  10       49.08       22.62     23.93 o 
   4   8  10     2628.76     2710.77     84.92 o 
   5   8  10      495.48      510.73     43.92 o 
   6   8  10      818.54      808.72     52.28 o 
   7   8  10        6.53       35.93     42.24 o 
   8   8  10      729.44      641.39     50.62 o 
   9   8  10      516.71      583.47     50.53 o 
  10   8  10      685.40      740.95     72.92 o 
  -9   9  10      264.55      350.86     64.48 o 
  -8   9  10      356.13      335.92     60.26 o 
  -7   9  10      585.20      556.98     66.27 o 
  -6   9  10       11.84        0.00     15.39 o 
  -5   9  10     3755.43     3815.10     84.05 o 
  -4   9  10      394.13      441.84     34.89 o 
  -3   9  10     3255.65     3171.19     64.42 o 
  -2   9  10       46.77       68.29     19.51 o 
  -1   9  10      857.25      893.35     39.75 o 
   0   9  10      395.01      396.07     26.38 o 
   1   9  10      897.11      933.22     56.40 o 
   2   9  10       75.10       86.83     29.91 o 
   3   9  10     3249.03     3215.19     92.36 o 
   4   9  10      346.04      296.63     37.97 o 
   5   9  10     3432.81     3424.22    102.33 o 
   6   9  10       24.28        0.00     31.89 o 
   7   9  10      610.42      589.29     50.20 o 
   8   9  10      408.32      342.37     44.27 o 
   9   9  10      262.07      404.53     61.12 o 
  -9  10  10      947.54     1015.87    205.46 o 
  -8  10  10     1127.70     1065.73     83.65 o 
  -7  10  10      165.39      123.98     52.56 o 
  -6  10  10     1131.31     1110.87     60.01 o 
  -5  10  10      114.62       94.18     20.31 o 
  -4  10  10     1164.86     1218.38     43.16 o 
  -3  10  10      250.07      218.12     32.74 o 
  -2  10  10     3095.61     3090.98     74.24 o 
  -1  10  10      648.03      645.05     48.90 o 
   0  10  10      176.16      206.93     32.90 o 
   1  10  10      626.87      594.75     42.41 o 
   2  10  10     3152.38     3094.17     91.23 o 
   3  10  10      301.67      349.09     38.62 o 
   4  10  10     1071.81     1114.12     94.91 o 
   5  10  10       84.44      105.94     35.17 o 
   6  10  10     1121.09     1052.12     59.85 o 
   7  10  10      180.87      226.78     40.62 o 
   8  10  10     1106.94     1072.67     63.35 o 
   9  10  10      983.27     1093.60     65.26 o 
  -8  11  10      257.33      277.18     65.10 o 
  -7  11  10      314.67      362.34     63.86 o 
  -6  11  10       48.24       17.22     22.73 o 
  -5  11  10      687.59      669.62    115.85 o 
  -4  11  10       66.62       76.08     52.29 o 
  -3  11  10       68.06       41.68     34.84 o 
  -2  11  10      179.84      117.14     38.72 o 
  -1  11  10     1506.71     1483.82     78.53 o 
   0  11  10      319.83      315.40     36.72 o 
   1  11  10     1452.73     1478.57     64.55 o 
   2  11  10      201.17      160.37     35.62 o 
   3  11  10       72.97       89.81     34.30 o 
   4  11  10       72.54       88.82     34.23 o 
   5  11  10      728.61      735.51     52.99 o 
   6  11  10       48.70       36.85     35.21 o 
   7  11  10      296.98      316.52     45.85 o 
   8  11  10      250.28      292.09     46.64 o 
  -7  12  10      219.52      290.35     95.12 o 
  -6  12  10      943.77     1010.21     63.84 o 
  -5  12  10       67.97       55.71     48.42 o 
  -4  12  10      858.02      848.61     60.47 o 
  -3  12  10      106.59       74.66     39.37 o 
  -2  12  10     2476.30     2443.76     99.65 o 
  -1  12  10      175.55      222.09     44.56 o 
   0  12  10      150.09      174.19     45.38 o 
   1  12  10      180.08      112.39     45.10 o 
   2  12  10     2354.29     2350.44    103.73 o 
   3  12  10      158.34      197.62     38.36 o 
   4  12  10      912.94      973.15     57.97 o 
   5  12  10       68.82        9.15     32.78 o 
   6  12  10      994.99     1011.18     62.72 o 
   7  12  10      228.69      155.17     57.22 o 
  -5  13  10     1393.11     1355.39     70.21 o 
  -4  13  10      238.41      262.61     44.42 o 
  -3  13  10     1299.88     1328.59     75.96 o 
  -2  13  10       31.78       20.04     49.42 o 
  -1  13  10      622.34      652.12     60.30 o 
   0  13  10      138.59      198.74     47.98 o 
   1  13  10      637.17      702.11     62.76 o 
   2  13  10       45.71       12.23     42.56 o 
   3  13  10     1251.59     1352.29     84.53 o 
   4  13  10      281.24      294.51     69.34 o 
   5  13  10     1525.56     1562.65    171.36 o 
  -2  14  10      672.85      679.74    106.35 o 
  -1  14  10      171.17      161.44     47.08 o 
   0  14  10      508.97      751.51     66.73 o 
   1  14  10      181.71      163.78     48.30 o 
   2  14  10      660.77      709.86     67.46 o 
   1   0  11     6585.15     6357.72    112.12 o 
   2   0  11        0.95       18.33     18.09 o 
   3   0  11      151.37      104.64     17.53 o 
   4   0  11     1168.33     1237.64     38.10 o 
   5   0  11     5942.89     5952.56     98.75 o 
   6   0  11     1950.00     1989.52     50.07 o 
   7   0  11       21.38       21.14     17.53 o 
   8   0  11      198.06      260.52     29.44 o 
   9   0  11      708.59      725.18     61.86 o 
  10   0  11      336.24      324.41     50.45 o 
  11   0  11      337.76      349.82     54.31 o 
  12   0  11       30.99       17.12     46.92 o 
 -12   1  11      587.61      658.94     77.61 o 
 -11   1  11      186.19      159.54     66.47 o 
 -10   1  11      169.53      205.05     45.26 o 
  -9   1  11     2137.40     2129.48     76.98 o 
  -8   1  11     1610.66     1623.54     55.25 o 
  -7   1  11      892.84      890.09     32.23 o 
  -6   1  11     2239.00     2137.97     51.87 o 
  -5   1  11      239.48      257.21     22.65 o 
  -4   1  11     1697.23     1670.26     43.19 o 
  -3   1  11      295.46      326.03     22.02 o 
  -2   1  11     2825.00     2922.90     56.46 o 
  -1   1  11     5904.50     6131.46     97.63 o 
   0   1  11     6177.66     5911.81    105.78 o 
   1   1  11     6079.86     6172.23    109.49 o 
   2   1  11     2796.26     2809.69     63.60 o 
   3   1  11      297.64      326.52     24.48 o 
   4   1  11     1756.68     1795.24     50.52 o 
   5   1  11      241.88      237.69     24.66 o 
   6   1  11     2225.06     2180.64     53.05 o 
   7   1  11      825.69      810.08     35.22 o 
   8   1  11     1733.03     1652.83     67.41 o 
   9   1  11     2252.59     2208.44     79.13 o 
  10   1  11      176.61      151.20     37.20 o 
  11   1  11      224.25      264.55     51.82 o 
  12   1  11      580.16      553.07     62.71 o 
 -12   2  11      241.74      283.23     55.27 o 
 -11   2  11      616.17      560.19     57.68 o 
 -10   2  11       37.37       62.55     40.02 o 
  -9   2  11     1891.05     1830.18     59.78 o 
  -8   2  11      255.87      295.60     30.05 o 
  -7   2  11     2052.25     2211.39     62.75 o 
  -6   2  11       88.39       91.68     20.30 o 
  -5   2  11     6896.95     6779.32    107.64 o 
  -4   2  11      207.60      213.72     20.24 o 
  -3   2  11     3126.34     3081.13     59.18 o 
  -2   2  11    10310.80    10396.18    149.91 o 
  -1   2  11    12104.47    11813.80    173.50 o 
   0   2  11     3443.07     3420.99     68.80 o 
   1   2  11    13015.24    12627.99    195.95 o 
   2   2  11     9888.65    10069.99    168.13 o 
   3   2  11     3134.70     2977.07     66.94 o 
   4   2  11      188.57      193.52     22.30 o 
   5   2  11     6636.21     6521.22    120.71 o 
   6   2  11       86.26      100.44     22.84 o 
   7   2  11     2253.06     2273.50     61.38 o 
   8   2  11      248.14      246.56     36.57 o 
   9   2  11     1904.10     1951.83     75.30 o 
  10   2  11       37.22       46.65     34.61 o 
  11   2  11      658.04      577.45     71.79 o 
  12   2  11      269.52      355.40     56.36 o 
 -12   3  11      435.89      424.73     54.17 o 
 -11   3  11      244.06      284.84     64.11 o 
 -10   3  11      219.15       96.26     43.38 o 
  -9   3  11      167.33      143.92     33.03 o 
  -8   3  11     1770.12     1854.20     57.63 o 
  -7   3  11      800.50      779.26     32.73 o 
  -6   3  11     2443.74     2334.01     53.85 o 
  -5   3  11      116.72       92.93     20.11 o 
  -4   3  11      889.25      822.60     35.84 o 
  -3   3  11     4235.00     4425.44     77.57 o 
  -2   3  11     8046.66     8168.86    124.16 o 
  -1   3  11     6654.24     6272.14     99.58 o 
   0   3  11    19002.18    17857.53    246.46 o 
   1   3  11     6591.41     6298.45    112.17 o 
   2   3  11     8409.93     8281.57    140.03 o 
   3   3  11     4502.28     4633.48     88.34 o 
   4   3  11      922.90      847.88     35.91 o 
   5   3  11      127.61      149.25     27.37 o 
   6   3  11     2433.07     2413.48     85.16 o 
   7   3  11      877.16      856.79     49.79 o 
   8   3  11     1947.63     1977.31     72.58 o 
   9   3  11      192.04      183.43     35.91 o 
  10   3  11      209.69      197.75     40.27 o 
  11   3  11      233.48      267.18     51.72 o 
  12   3  11      456.76      410.33     62.16 o 
 -11   4  11      326.05      437.55     53.68 o 
 -10   4  11     1287.63     1266.44     73.10 o 
  -9   4  11      420.67      465.86     39.81 o 
  -8   4  11      557.14      610.32     41.74 o 
  -7   4  11     1990.21     2090.08     64.21 o 
  -6   4  11      629.03      564.03     28.17 o 
  -5   4  11      978.16     1031.80     35.58 o 
  -4   4  11      644.36      644.11     36.93 o 
  -3   4  11     2680.76     2756.19     63.95 o 
  -2   4  11     1788.48     1718.41     42.58 o 
  -1   4  11     5004.08     4637.62     81.19 o 
   0   4  11     4406.28     4187.54     73.97 o 
   1   4  11     5349.33     5054.56     83.43 o 
   2   4  11     1798.21     1699.46     48.53 o 
   3   4  11     2726.54     2655.05     62.24 o 
   4   4  11      693.35      710.71     32.64 o 
   5   4  11      942.15      981.75     50.22 o 
   6   4  11      655.06      688.48     46.64 o 
   7   4  11     2297.40     2301.11     80.09 o 
   8   4  11      550.35      550.63     45.21 o 
   9   4  11      376.56      413.73     74.58 o 
  10   4  11     1194.39     1259.03     66.68 o 
  11   4  11      370.50      406.03     49.57 o 
 -11   5  11     1101.30     1028.43     68.24 o 
 -10   5  11      297.93      236.10     41.56 o 
  -9   5  11      539.75      617.33     43.22 o 
  -8   5  11      578.72      577.93     32.13 o 
  -7   5  11     1169.20     1149.20     38.06 o 
  -6   5  11       44.96       63.04     19.03 o 
  -5   5  11      605.11      634.55     28.02 o 
  -4   5  11     1059.31     1095.99     35.60 o 
  -3   5  11     2318.44     2300.75     51.11 o 
  -2   5  11      187.35      202.10     19.48 o 
  -1   5  11     2267.55     2368.86     51.75 o 
   0   5  11     1872.30     1870.90     46.10 o 
   1   5  11     2387.21     2390.60     52.98 o 
   2   5  11      187.78      211.14     23.71 o 
   3   5  11     2338.17     2293.06     56.20 o 
   4   5  11     1083.84     1012.53     50.95 o 
   5   5  11      547.83      541.30     34.65 o 
   6   5  11       45.24        7.60     30.37 o 
   7   5  11     1207.17     1267.95     61.26 o 
   8   5  11      547.71      504.15     47.26 o 
   9   5  11      452.04      461.64     45.86 o 
  10   5  11      284.08      340.66     52.69 o 
  11   5  11      998.61      978.60     65.76 o 
 -11   6  11       48.66       51.93     37.11 o 
 -10   6  11     1387.07     1469.12     99.12 o 
  -9   6  11      210.28      280.19     52.75 o 
  -8   6  11     1223.57     1220.69     42.61 o 
  -7   6  11     1182.15     1172.34     41.94 o 
  -6   6  11     1432.38     1406.96     40.45 o 
  -5   6  11      997.96     1021.92     35.69 o 
  -4   6  11      117.60      114.66     19.48 o 
  -3   6  11     2903.48     2908.39     60.01 o 
  -2   6  11     4848.53     4636.62     94.38 o 
  -1   6  11     3137.81     3162.67     62.19 o 
   0   6  11     2343.13     2317.61     73.87 o 
   1   6  11     2926.92     3049.27     62.04 o 
   2   6  11     4942.07     4956.49     94.00 o 
   3   6  11     3101.63     3130.25     86.03 o 
   4   6  11      127.89      165.78     29.15 o 
   5   6  11     1014.14     1083.22     47.71 o 
   6   6  11     1459.63     1529.94     66.40 o 
   7   6  11     1255.72     1211.13     59.96 o 
   8   6  11     1210.69     1115.24     61.36 o 
   9   6  11      241.58      205.48     40.66 o 
  10   6  11     1328.79     1305.43     71.00 o 
  11   6  11       37.78        8.55     38.48 o 
 -10   7  11      654.31      637.77     44.38 o 
  -9   7  11      534.74      544.93     39.75 o 
  -8   7  11     1845.48     1943.46     53.11 o 
  -7   7  11      545.39      595.84     35.67 o 
  -6   7  11      562.18      597.63     30.80 o 
  -5   7  11      127.81      191.63     20.17 o 
  -4   7  11      833.52      851.92     32.99 o 
  -3   7  11      502.56      506.57     29.00 o 
  -2   7  11     3063.84     3100.73     63.15 o 
  -1   7  11      217.29      226.60     30.57 o 
   0   7  11     2763.26     2642.66     57.85 o 
   1   7  11      187.67      248.09     26.14 o 
   2   7  11     3231.46     3183.77     88.91 o 
   3   7  11      552.81      499.01     40.36 o 
   4   7  11      832.11      847.37     50.40 o 
   5   7  11      117.07      100.92     33.35 o 
   6   7  11      592.78      615.16     95.48 o 
   7   7  11      518.91      492.54     45.04 o 
   8   7  11     1826.28     2012.95     79.73 o 
   9   7  11      479.77      567.96     59.63 o 
  10   7  11      703.09      701.41     68.96 o 
 -10   8  11      308.94      272.88     63.30 o 
  -9   8  11     2624.47     2661.17     80.48 o 
  -8   8  11       21.51       16.92     41.48 o 
  -7   8  11     3127.82     3151.28     68.83 o 
  -6   8  11      445.69      491.14     34.27 o 
  -5   8  11     1156.13     1232.27     42.26 o 
  -4   8  11      422.41      481.67     26.91 o 
  -3   8  11     1104.54     1215.67     39.82 o 
  -2   8  11       37.65       40.36     19.81 o 
  -1   8  11     2965.44     2869.19     62.12 o 
   0   8  11      334.16      339.32     25.64 o 
   1   8  11     2995.67     2948.49     62.29 o 
   2   8  11       27.61       20.42     29.34 o 
   3   8  11     1114.38     1268.65     59.39 o 
   4   8  11      450.03      454.24     41.91 o 
   5   8  11     1170.39     1204.61     60.53 o 
   6   8  11      474.79      466.20     45.73 o 
   7   8  11     2961.73     3010.81     98.81 o 
   8   8  11       17.06       18.47     34.75 o 
   9   8  11     2770.02     2794.06     98.22 o 
  10   8  11      317.90      321.54     48.20 o 
  -9   9  11      177.38      141.68    123.76 o 
  -8   9  11      830.57      865.05     83.52 o 
  -7   9  11      829.55      817.43     42.26 o 
  -6   9  11      883.78      914.21     40.99 o 
  -5   9  11       15.60        0.00     24.12 o 
  -4   9  11      190.42      204.14     24.27 o 
  -3   9  11       85.70       91.66     20.09 o 
  -2   9  11     1230.12     1257.63     41.70 o 
  -1   9  11       93.29      170.43     26.34 o 
   0   9  11     2396.30     2372.00     63.27 o 
   1   9  11       63.07       68.76     30.84 o 
   2   9  11     1362.13     1326.84     61.04 o 
   3   9  11       74.95       42.97     31.64 o 
   4   9  11      186.92      120.55     39.17 o 
   5   9  11       15.36       19.90     32.19 o 
   6   9  11      888.17      956.09     57.78 o 
   7   9  11      858.58      903.38     57.80 o 
   8   9  11      891.76      890.55     78.65 o 
   9   9  11      183.02      199.51     43.74 o 
  -8  10  11      441.91      399.29     85.57 o 
  -7  10  11       76.65       52.83     50.30 o 
  -6  10  11      212.66      269.07     22.94 o 
  -5  10  11      633.09      573.85     39.92 o 
  -4  10  11      561.73      541.14     40.29 o 
  -3  10  11      487.15      473.79     39.50 o 
  -2  10  11      393.86      403.02     53.83 o 
  -1  10  11     2066.67     2020.16     70.04 o 
   0  10  11        1.15        0.00     27.00 o 
   1  10  11     1906.19     1736.32     69.24 o 
   2  10  11      344.83      407.12     40.78 o 
   3  10  11      533.98      505.39     61.80 o 
   4  10  11      534.12      542.18     62.45 o 
   5  10  11      577.51      547.48     48.49 o 
   6  10  11      228.43      242.04     57.81 o 
   7  10  11       55.51       81.28     37.07 o 
   8  10  11      445.39      506.88     79.33 o 
  -7  11  11      729.26      735.11    111.21 o 
  -6  11  11      610.81      593.82     45.25 o 
  -5  11  11       51.46       54.36     33.65 o 
  -4  11  11      159.65      171.27     53.92 o 
  -3  11  11      230.20      201.38     41.50 o 
  -2  11  11      388.27      331.74     46.62 o 
  -1  11  11      339.52      350.89     48.57 o 
   0  11  11     1099.19     1019.79     67.75 o 
   1  11  11      362.70      381.56     40.14 o 
   2  11  11      343.87      345.14     40.92 o 
   3  11  11      221.24      154.72     35.78 o 
   4  11  11      169.15      139.72     38.20 o 
   5  11  11       54.61       48.39     35.99 o 
   6  11  11      678.47      644.69     52.14 o 
   7  11  11      784.67      653.24     56.42 o 
  -6  12  11      255.66      310.22     70.88 o 
  -5  12  11      410.19      457.38     72.29 o 
  -4  12  11        5.47        0.00     32.56 o 
  -3  12  11      654.01      599.77     54.99 o 
  -2  12  11      250.26      159.74     43.25 o 
  -1  12  11     1324.00     1278.39     77.16 o 
   0  12  11      174.80      156.39     45.24 o 
   1  12  11     1422.16     1347.54    155.81 o 
   2  12  11      207.09      165.35     46.84 o 
   3  12  11      604.35      579.11     49.94 o 
   4  12  11        4.86       32.27     34.66 o 
   5  12  11      370.26      305.81     46.04 o 
   6  12  11      263.91      291.06     44.95 o 
  -4  13  11      225.83      208.05     55.24 o 
  -3  13  11       32.69       64.33     40.65 o 
  -2  13  11      853.16      819.57     65.67 o 
  -1  13  11      163.11      140.73     73.16 o 
   0  13  11      904.37      889.23     70.25 o 
   1  13  11      169.14      151.39     47.51 o 
   2  13  11      771.98      788.89     68.47 o 
   3  13  11       21.46       46.13     43.20 o 
   4  13  11      224.71      208.59     97.89 o 
  -1  14  11      691.73      723.88     67.83 o 
   0  14  11       63.86       42.32     46.15 o 
   1  14  11      795.85      779.15     71.87 o 
   0   0  12     1624.75     1696.83     67.02 o 
   1   0  12      361.89      336.36     26.09 o 
   2   0  12     5260.32     5135.23     96.93 o 
   3   0  12        0.05        3.39     16.42 o 
   4   0  12     2255.88     2027.31     68.31 o 
   5   0  12        1.81        5.31     21.36 o 
   6   0  12     5146.40     5292.23     93.48 o 
   7   0  12      623.59      626.28     36.37 o 
   8   0  12       57.50       19.31     28.05 o 
   9   0  12       80.48       97.14     34.63 o 
  10   0  12      199.07      129.99     44.44 o 
  11   0  12     2016.18     2164.98    104.88 o 
  12   0  12     1238.65     1468.44     93.78 o 
 -12   1  12      319.21      239.94     53.29 o 
 -11   1  12      366.80      394.05     55.66 o 
 -10   1  12      967.27      986.82     98.62 o 
  -9   1  12      289.03      311.60     38.80 o 
  -8   1  12      254.99      202.18     28.87 o 
  -7   1  12     1681.14     1739.90     44.16 o 
  -6   1  12     1098.94     1095.29     39.09 o 
  -5   1  12     3900.66     3820.39     85.39 o 
  -4   1  12     3223.00     3130.59     64.33 o 
  -3   1  12     3026.49     3262.27     62.31 o 
  -2   1  12     3927.32     3941.29     70.76 o 
  -1   1  12      704.79      738.06     29.52 o 
   0   1  12     2307.06     2468.68     59.46 o 
   1   1  12      792.81      800.04     37.08 o 
   2   1  12     3805.65     3793.62     78.93 o 
   3   1  12     2622.07     2895.23     68.64 o 
   4   1  12     3322.25     3389.71     74.15 o 
   5   1  12     3802.81     3705.53     81.17 o 
   6   1  12      962.41      968.09     42.20 o 
   7   1  12     1588.80     1590.37     55.16 o 
   8   1  12      246.07      229.73     36.73 o 
   9   1  12      341.83      365.79     41.41 o 
  10   1  12     1043.33      995.87     58.02 o 
  11   1  12      400.38      356.38     70.06 o 
  12   1  12      295.12      326.20     57.92 o 
 -12   2  12      278.70      265.22     54.01 o 
 -11   2  12     1128.16     1155.52     78.06 o 
 -10   2  12      244.80      266.82     67.38 o 
  -9   2  12      129.71      122.43     40.53 o 
  -8   2  12      321.69      290.54     39.07 o 
  -7   2  12     3350.72     3200.43    100.53 o 
  -6   2  12     2708.58     2743.06     60.09 o 
  -5   2  12     2021.63     2091.25     51.46 o 
  -4   2  12     6608.63     6593.70    106.90 o 
  -3   2  12     4180.54     4183.46     76.48 o 
  -2   2  12     1260.87     1163.46     37.01 o 
  -1   2  12     2001.34     2059.55     46.95 o 
   0   2  12       75.07      109.96     20.61 o 
   1   2  12     1753.15     1825.73     51.60 o 
   2   2  12     1109.71     1058.99     40.05 o 
   3   2  12     3781.70     3707.61     80.80 o 
   4   2  12     6776.90     6654.11    120.77 o 
   5   2  12     2266.63     2263.22     59.10 o 
   6   2  12     2510.55     2516.56     66.11 o 
   7   2  12     3101.22     3032.93     91.73 o 
   8   2  12      324.27      404.62     41.29 o 
   9   2  12      146.49      138.35     36.36 o 
  10   2  12      297.12      266.30     41.91 o 
  11   2  12     1219.40     1224.54     81.57 o 
  12   2  12      279.03      221.64     55.94 o 
 -11   3  12      236.83      179.49     58.38 o 
 -10   3  12      231.26      213.11     45.05 o 
  -9   3  12      510.32      564.44     42.93 o 
  -8   3  12      344.99      412.81     33.12 o 
  -7   3  12     2652.82     2656.76     59.94 o 
  -6   3  12     3870.00     3723.54     81.85 o 
  -5   3  12     3525.99     3350.95     75.63 o 
  -4   3  12     3780.32     3773.65     70.10 o 
  -3   3  12     4427.00     4473.07     97.67 o 
  -2   3  12     4368.94     4183.93     74.01 o 
  -1   3  12     1985.71     1919.35     46.64 o 
   0   3  12      160.44      126.70     18.87 o 
   1   3  12     2114.96     2010.92     52.84 o 
   2   3  12     4208.42     4001.92     83.38 o 
   3   3  12     4184.41     4183.50     87.01 o 
   4   3  12     3550.10     3529.34     79.91 o 
   5   3  12     3360.31     3142.76     73.53 o 
   6   3  12     3532.90     3440.13    146.95 o 
   7   3  12     2531.27     2466.09     84.56 o 
   8   3  12      369.56      332.43     40.74 o 
   9   3  12      502.63      511.61     57.23 o 
  10   3  12      257.01      270.66     42.56 o 
  11   3  12      252.05      170.12     50.63 o 
 -11   4  12       21.51       28.99     39.64 o 
 -10   4  12      756.20      808.68     61.17 o 
  -9   4  12       67.49      104.41     33.46 o 
  -8   4  12      239.78      205.36     33.19 o 
  -7   4  12     1399.89     1382.40     42.83 o 
  -6   4  12     2307.91     2325.53     53.92 o 
  -5   4  12     2406.64     2458.43     55.17 o 
  -4   4  12     3301.63     3351.57     74.81 o 
  -3   4  12      579.69      615.33     27.94 o 
  -2   4  12      969.68     1035.58     48.03 o 
  -1   4  12      383.71      375.55     23.97 o 
   0   4  12       94.18       88.00     18.98 o 
   1   4  12      423.15      376.99     27.76 o 
   2   4  12      888.39      915.69     47.41 o 
   3   4  12      477.07      533.21     31.19 o 
   4   4  12     3186.02     3196.75     72.27 o 
   5   4  12     2318.33     2353.01     99.81 o 
   6   4  12     2090.63     2098.94     77.10 o 
   7   4  12     1376.02     1422.02     64.86 o 
   8   4  12      240.00      256.06     48.05 o 
   9   4  12       52.30       93.46     38.39 o 
  10   4  12      721.94      713.29     55.83 o 
  11   4  12       12.49       36.58     38.57 o 
 -11   5  12      858.78      979.27     70.16 o 
 -10   5  12      189.90      192.21     42.02 o 
  -9   5  12      282.24      282.91     52.96 o 
  -8   5  12      246.53      282.61     35.01 o 
  -7   5  12       87.87       65.39     19.79 o 
  -6   5  12      985.46      966.55     35.86 o 
  -5   5  12      829.06      841.87     34.03 o 
  -4   5  12      203.55      208.12     22.53 o 
  -3   5  12      580.57      626.57     40.02 o 
  -2   5  12     3185.78     3132.38     62.67 o 
  -1   5  12      278.67      253.11     24.10 o 
   0   5  12     5991.29     6202.05    101.91 o 
   1   5  12      270.98      249.74     27.76 o 
   2   5  12     3104.15     3055.49     70.36 o 
   3   5  12      543.31      531.30     30.45 o 
   4   5  12      222.53      250.69     34.86 o 
   5   5  12      840.06      795.27     48.38 o 
   6   5  12      950.24     1037.37     55.10 o 
   7   5  12       78.08       13.92     31.01 o 
   8   5  12      243.75      298.56     41.45 o 
   9   5  12      248.65      273.47     43.20 o 
  10   5  12      161.92      105.74     67.93 o 
  11   5  12      776.57      899.47    110.93 o 
 -11   6  12      248.16      405.84     55.92 o 
 -10   6  12      648.97      747.92     55.45 o 
  -9   6  12      278.73      259.74     35.19 o 
  -8   6  12      121.72       94.19     43.19 o 
  -7   6  12      118.20      143.48     26.55 o 
  -6   6  12      504.06      548.60     27.48 o 
  -5   6  12     1991.10     2071.33     53.55 o 
  -4   6  12     2123.89     2084.50     52.09 o 
  -3   6  12     3582.43     3516.62     67.63 o 
  -2   6  12      162.65      112.10     21.18 o 
  -1   6  12     2472.67     2493.68     56.63 o 
   0   6  12      142.04      117.43     20.80 o 
   1   6  12     2536.93     2608.22     57.75 o 
   2   6  12      197.27      236.31     25.34 o 
   3   6  12     3303.77     3126.21     93.49 o 
   4   6  12     2075.94     2006.06     73.19 o 
   5   6  12     2024.77     2058.71     75.69 o 
   6   6  12      544.80      552.49     64.91 o 
   7   6  12       89.79      131.63     35.07 o 
   8   6  12      126.66      131.99     37.43 o 
   9   6  12      249.84      221.99     41.26 o 
  10   6  12      602.79      600.95     54.32 o 
  11   6  12      189.16      298.10     64.58 o 
 -10   7  12      963.35     1120.27     63.12 o 
  -9   7  12        0.65        0.00     27.24 o 
  -8   7  12      621.98      651.55     58.81 o 
  -7   7  12      110.16      139.38     21.98 o 
  -6   7  12     1314.55     1291.64     44.27 o 
  -5   7  12     2646.31     2614.04     56.44 o 
  -4   7  12     5014.11     5038.37     88.40 o 
  -3   7  12      679.72      667.41     31.58 o 
  -2   7  12     4051.02     3923.83     87.09 o 
  -1   7  12      451.89      441.25     30.95 o 
   0   7  12     1908.90     1752.14     48.44 o 
   1   7  12      427.43      454.15     31.15 o 
   2   7  12     4338.81     4226.54     86.31 o 
   3   7  12      780.32      746.81     47.99 o 
   4   7  12     5104.33     4949.04    124.16 o 
   5   7  12     2459.40     2296.31     81.27 o 
   6   7  12     1383.88     1398.51     78.00 o 
   7   7  12       88.51       83.75     35.43 o 
   8   7  12      596.60      564.90     51.19 o 
   9   7  12        2.41       19.35     35.12 o 
  10   7  12      951.35      965.29     84.03 o 
  -9   8  12      838.16      836.94     46.34 o 
  -8   8  12      537.14      561.97     41.45 o 
  -7   8  12      128.77      110.78     29.76 o 
  -6   8  12      639.49      694.06     33.79 o 
  -5   8  12     4147.64     4102.26     85.07 o 
  -4   8  12     1458.78     1466.41     44.30 o 
  -3   8  12     4024.75     4010.58     79.90 o 
  -2   8  12     2196.31     2207.02     53.12 o 
  -1   8  12      429.50      490.05     28.75 o 
   0   8  12      462.80      387.22     30.32 o 
   1   8  12      447.03      441.33     31.06 o 
   2   8  12     2211.57     2191.66     77.03 o 
   3   8  12     4172.58     4167.80    108.86 o 
   4   8  12     1355.66     1397.68     65.22 o 
   5   8  12     3851.75     3843.83    110.51 o 
   6   8  12      585.13      515.85     67.23 o 
   7   8  12      150.99      197.40     38.11 o 
   8   8  12      536.89      496.91     49.67 o 
   9   8  12      843.86      882.11     61.43 o 
  -9   9  12      383.88      432.33     67.74 o 
  -8   9  12      683.67      698.09     40.94 o 
  -7   9  12       94.58      141.61     38.50 o 
  -6   9  12      383.27      390.86     36.04 o 
  -5   9  12      705.95      738.71     66.65 o 
  -4   9  12     5589.46     5470.15    127.40 o 
  -3   9  12      320.85      297.12     32.59 o 
  -2   9  12      832.28      910.25     59.09 o 
  -1   9  12      496.91      503.30     33.05 o 
   0   9  12     1033.64     1015.44     52.10 o 
   1   9  12      487.24      451.42     40.70 o 
   2   9  12      814.04      829.12     74.45 o 
   3   9  12      273.64      247.42     37.61 o 
   4   9  12     5383.71     5370.99    135.36 o 
   5   9  12      553.90      611.30     49.01 o 
   6   9  12      394.30      365.75     52.24 o 
   7   9  12       86.55      101.63     38.78 o 
   8   9  12      637.76      594.43     53.72 o 
   9   9  12      388.91      359.54     63.65 o 
  -8  10  12      699.29      748.01     78.36 o 
  -7  10  12      119.45      152.97     27.92 o 
  -6  10  12       97.67       85.19     28.41 o 
  -5  10  12     1026.04     1106.86     78.39 o 
  -4  10  12      354.17      367.49     38.54 o 
  -3  10  12     1511.60     1449.33     93.93 o 
  -2  10  12      113.15       77.19     38.79 o 
  -1  10  12        4.07        0.00     27.10 o 
   0  10  12      295.19      307.62     65.09 o 
   1  10  12        6.35       40.35     31.00 o 
   2  10  12      152.59      141.85     34.79 o 
   3  10  12     1456.48     1310.72     63.73 o 
   4  10  12      306.20      523.76     51.69 o 
   5  10  12      988.49      986.52     59.70 o 
   6  10  12       81.91       68.91     37.16 o 
   7  10  12      114.20      106.50     54.26 o 
   8  10  12      717.87      793.73     60.32 o 
  -7  11  12      244.58      133.58     89.02 o 
  -6  11  12      272.83      321.28     38.08 o 
  -5  11  12       93.28      111.26     35.43 o 
  -4  11  12      914.11      828.15     59.95 o 
  -3  11  12       34.13       29.48     35.84 o 
  -2  11  12      313.22      280.71     46.05 o 
  -1  11  12      201.59      213.09     45.44 o 
   0  11  12     1526.32     1334.86    125.08 o 
   1  11  12      187.22      192.64     36.43 o 
   2  11  12      307.26      310.37     40.46 o 
   3  11  12       54.83       65.40     35.07 o 
   4  11  12      925.40      893.49     57.67 o 
   5  11  12       85.24      103.92     39.47 o 
   6  11  12      262.05      221.56     50.77 o 
   7  11  12      269.94      258.47     46.06 o 
  -6  12  12      172.66      220.69     35.70 o 
  -5  12  12     1111.14     1170.13     71.34 o 
  -4  12  12      458.99      506.85     58.42 o 
  -3  12  12      786.61      742.42     92.39 o 
  -2  12  12      445.89      446.67     55.97 o 
  -1  12  12      113.28      101.93     43.41 o 
   0  12  12       18.07        2.11     39.63 o 
   1  12  12       87.95      129.60     45.16 o 
   2  12  12      465.40      414.08     55.36 o 
   3  12  12      780.59      785.13     55.71 o 
   4  12  12      557.26      495.72     50.30 o 
   5  12  12     1153.78     1312.51     93.57 o 
   6  12  12      216.16      264.88     47.18 o 
  -4  13  12     1518.53     1611.52     84.06 o 
  -3  13  12      732.89      805.45     63.99 o 
  -2  13  12      369.90      404.49     54.83 o 
  -1  13  12       39.21       59.44     43.21 o 
   0  13  12      520.58      528.68     85.57 o 
   1  13  12       33.49       74.36     45.61 o 
   2  13  12      395.46      424.92     57.09 o 
   3  13  12      735.50      631.93     65.63 o 
   4  13  12     1624.23     1595.39     95.10 o 
   1   0  13     1524.05     1597.61     49.04 o 
   2   0  13     2109.53     2118.40     57.24 o 
   3   0  13     2108.09     2046.64     55.63 o 
   4   0  13       77.52       82.43     20.46 o 
   5   0  13      993.13     1008.20     38.16 o 
   6   0  13      907.24      997.11     38.87 o 
   7   0  13     1206.80     1281.46     51.24 o 
   8   0  13     1717.64     1619.00     67.22 o 
   9   0  13      510.56      586.95     48.39 o 
  10   0  13       17.35        9.57     39.31 o 
  11   0  13       35.76       38.51     43.61 o 
 -11   1  13      275.90      223.01     51.65 o 
 -10   1  13       59.29       65.58     41.92 o 
  -9   1  13      760.58      801.45     51.52 o 
  -8   1  13      273.39      297.83     32.06 o 
  -7   1  13     2871.97     2738.34     72.39 o 
  -6   1  13      941.59      980.67     38.00 o 
  -5   1  13     2639.00     2725.87     90.73 o 
  -4   1  13      302.89      274.65     23.58 o 
  -3   1  13     1757.56     1794.90     47.72 o 
  -2   1  13      706.13      730.12     30.18 o 
  -1   1  13     6149.61     6017.10    113.62 o 
   0   1  13      440.71      438.67     28.70 o 
   1   1  13     6583.15     6381.80    114.66 o 
   2   1  13      706.48      667.03     32.63 o 
   3   1  13     1805.14     1792.90     53.81 o 
   4   1  13      272.82      304.96     32.32 o 
   5   1  13     2657.20     2599.76     68.06 o 
   6   1  13     1030.48     1057.40     63.36 o 
   7   1  13     3027.44     2954.00     73.63 o 
   8   1  13      323.16      325.41     40.11 o 
   9   1  13      740.68      794.40     53.12 o 
  10   1  13       53.98       31.08     34.53 o 
  11   1  13      270.95      243.43     57.42 o 
 -11   2  13       95.11      131.45     45.61 o 
 -10   2  13      831.00      800.91    104.07 o 
  -9   2  13      425.34      370.72     50.66 o 
  -8   2  13     2125.40     2324.60     66.06 o 
  -7   2  13     1932.95     1994.26     61.16 o 
  -6   2  13     4863.81     4883.02     89.10 o 
  -5   2  13      792.08      757.89     32.69 o 
  -4   2  13      229.91      221.23     22.89 o 
  -3   2  13     1436.15     1370.70     42.02 o 
  -2   2  13     6634.17     6581.49    106.15 o 
  -1   2  13     1003.26      963.47     35.37 o 
   0   2  13     9377.08     9086.33    155.35 o 
   1   2  13      957.46      946.80     39.18 o 
   2   2  13     6709.85     6363.91    118.68 o 
   3   2  13     1437.73     1383.92     46.76 o 
   4   2  13      219.73      246.97     29.24 o 
   5   2  13      794.33      719.42     37.50 o 
   6   2  13     4693.43     4828.62    105.01 o 
   7   2  13     1990.38     1930.55     73.90 o 
   8   2  13     2012.77     2051.23     79.57 o 
   9   2  13      474.81      442.16     45.42 o 
  10   2  13      834.43      891.77     58.08 o 
  11   2  13      107.67      110.47     48.05 o 
 -11   3  13      326.50      262.66     50.31 o 
 -10   3  13      495.91      458.20    106.98 o 
  -9   3  13     1926.46     2037.87     89.28 o 
  -8   3  13        6.20        0.00     24.03 o 
  -7   3  13     6104.58     6085.34    120.98 o 
  -6   3  13     1210.54     1183.56     52.82 o 
  -5   3  13     2471.47     2418.11     56.57 o 
  -4   3  13     1252.95     1180.81     39.68 o 
  -3   3  13     2637.74     2584.99     57.27 o 
  -2   3  13      439.44      449.38     29.36 o 
  -1   3  13    11532.02    11223.05    167.25 o 
   0   3  13     4371.57     4610.46     92.64 o 
   1   3  13    11799.90    11488.85    188.37 o 
   2   3  13      455.60      433.09     53.16 o 
   3   3  13     2648.39     2593.60     64.58 o 
   4   3  13     1254.85     1327.36     47.24 o 
   5   3  13     2407.65     2366.59     63.74 o 
   6   3  13     1251.47     1159.86     52.55 o 
   7   3  13     6650.89     6423.96    242.06 o 
   8   3  13        5.98       16.70     32.31 o 
   9   3  13     1825.72     1653.12     74.92 o 
  10   3  13      492.77      504.22     49.41 o 
  11   3  13      376.50      332.78     57.16 o 
 -11   4  13      570.87      526.58     58.28 o 
 -10   4  13       82.95       98.36     40.95 o 
  -9   4  13     1364.48     1440.66     63.91 o 
  -8   4  13     2186.49     2267.93     75.75 o 
  -7   4  13      730.15      762.18     43.09 o 
  -6   4  13     2925.21     2828.10     61.38 o 
  -5   4  13      225.90      271.72     24.11 o 
  -4   4  13      762.79      787.81     38.18 o 
  -3   4  13     2209.77     2206.69     52.16 o 
  -2   4  13     1851.57     1784.34     46.54 o 
  -1   4  13      589.41      602.55     28.69 o 
   0   4  13     9409.19     9357.04    143.16 o 
   1   4  13      584.62      608.22     33.42 o 
   2   4  13     1816.59     1734.51     53.42 o 
   3   4  13     2250.05     2221.72     60.56 o 
   4   4  13      754.65      703.81     37.97 o 
   5   4  13      211.62      243.30     36.26 o 
   6   4  13     2780.88     2681.80     89.37 o 
   7   4  13      638.67      658.17     48.95 o 
   8   4  13     2160.44     2168.48     81.58 o 
   9   4  13     1333.01     1419.61     70.49 o 
  10   4  13       67.47      118.25     38.20 o 
  11   4  13      535.61      598.62     55.60 o 
 -11   5  13      182.03      156.74     57.33 o 
 -10   5  13     1239.46     1288.54     73.96 o 
  -9   5  13      506.24      513.72     46.03 o 
  -8   5  13     1000.88     1037.30     54.37 o 
  -7   5  13     1731.87     1705.68     55.63 o 
  -6   5  13      810.70      883.47     35.64 o 
  -5   5  13     2007.89     1966.53     51.06 o 
  -4   5  13      333.35      308.86     24.45 o 
  -3   5  13      189.85      212.32     21.40 o 
  -2   5  13     2132.37     2142.51     52.51 o 
  -1   5  13     2091.01     2031.73     50.94 o 
   0   5  13      316.37      329.84     24.88 o 
   1   5  13     2084.65     2045.54     65.08 o 
   2   5  13     2192.74     2126.42     58.99 o 
   3   5  13      203.86      252.73     41.38 o 
   4   5  13      345.14      332.45     39.51 o 
   5   5  13     2022.10     2013.19     74.85 o 
   6   5  13      831.07      807.41     51.71 o 
   7   5  13     1726.10     1648.61     71.85 o 
   8   5  13      912.44     1081.92     60.11 o 
   9   5  13      530.90      479.75     72.40 o 
  10   5  13     1190.20     1153.73    113.09 o 
  11   5  13      198.91      247.62     45.13 o 
 -10   6  13      182.46      235.29     43.75 o 
  -9   6  13     1109.00     1202.79     56.92 o 
  -8   6  13       21.52        0.00     28.34 o 
  -7   6  13      237.45      236.96     34.86 o 
  -6   6  13      451.82      428.70     27.07 o 
  -5   6  13      502.70      512.18     28.41 o 
  -4   6  13      691.31      681.36     31.44 o 
  -3   6  13     1476.43     1452.40     42.67 o 
  -2   6  13      949.17      949.25     36.55 o 
  -1   6  13     2949.58     2803.70     61.49 o 
   0   6  13      279.90      264.21     24.58 o 
   1   6  13     3029.40     2863.55     69.49 o 
   2   6  13     1029.18     1073.46     43.29 o 
   3   6  13     1544.52     1496.88     64.68 o 
   4   6  13      676.80      645.32     46.77 o 
   5   6  13      525.67      534.13     44.81 o 
   6   6  13      524.61      463.76     44.11 o 
   7   6  13      174.07      163.38     37.48 o 
   8   6  13        9.73       22.95     36.30 o 
   9   6  13      961.05      967.62     88.54 o 
  10   6  13      212.01      166.08     41.74 o 
 -10   7  13      343.62      433.12     46.34 o 
  -9   7  13      270.85      321.53     38.22 o 
  -8   7  13        4.00       32.36     28.56 o 
  -7   7  13     1601.51     1622.86     74.17 o 
  -6   7  13      972.10      939.70     49.33 o 
  -5   7  13      592.28      582.59     29.47 o 
  -4   7  13      324.35      364.75     25.81 o 
  -3   7  13     1053.83     1117.74     39.63 o 
  -2   7  13     1342.08     1250.74     62.84 o 
  -1   7  13     3652.49     3628.16     72.45 o 
   0   7  13      600.25      658.44     32.40 o 
   1   7  13     3468.53     3492.59     79.89 o 
   2   7  13     1388.32     1324.24     45.92 o 
   3   7  13     1094.95     1081.43     65.19 o 
   4   7  13      319.39      301.81     38.35 o 
   5   7  13      637.51      589.02     51.83 o 
   6   7  13      896.25      938.28     57.03 o 
   7   7  13     1310.52     1148.98     65.06 o 
   8   7  13       16.69       17.09     36.05 o 
   9   7  13      306.02      318.57     45.62 o 
  10   7  13      300.60      289.53     47.13 o 
  -9   8  13       12.58        9.15     28.20 o 
  -8   8  13     1291.75     1228.40     56.60 o 
  -7   8  13       80.55      126.66     30.26 o 
  -6   8  13      683.76      659.42     44.80 o 
  -5   8  13      285.75      318.69     54.28 o 
  -4   8  13     1201.12     1164.80     48.03 o 
  -3   8  13      128.75      114.58     26.24 o 
  -2   8  13     2085.02     2114.24     72.31 o 
  -1   8  13      284.21      284.34     28.95 o 
   0   8  13     6155.19     6215.25    120.34 o 
   1   8  13      258.08      259.16     27.84 o 
   2   8  13     2182.19     2076.50     75.61 o 
   3   8  13      137.93       91.80     32.81 o 
   4   8  13     1211.90     1168.19     59.33 o 
   5   8  13      276.51      270.58     41.22 o 
   6   8  13      803.90      716.15     52.90 o 
   7   8  13       83.40      135.51     39.32 o 
   8   8  13     1327.92     1262.94     69.07 o 
   9   8  13       14.51       69.91     40.35 o 
  -8   9  13      398.79      458.02     47.39 o 
  -7   9  13      380.86      427.63     37.87 o 
  -6   9  13      233.51      213.89     32.85 o 
  -5   9  13      587.02      605.87     42.07 o 
  -4   9  13      269.94      242.60     35.49 o 
  -3   9  13     1138.86     1233.63     61.55 o 
  -2   9  13      844.04      875.23     42.10 o 
  -1   9  13     2358.59     2278.99     90.40 o 
   0   9  13      683.58      638.99     46.05 o 
   1   9  13     2224.40     2121.29     76.34 o 
   2   9  13      840.97      803.87     64.95 o 
   3   9  13     1223.43     1236.33     61.68 o 
   4   9  13      261.90      225.76     46.84 o 
   5   9  13      608.57      437.32     49.17 o 
   6   9  13      261.61      291.95     43.51 o 
   7   9  13      306.26      339.07     46.24 o 
   8   9  13      403.56      372.79     83.99 o 
  -8  10  13       48.61       61.17     55.54 o 
  -7  10  13      690.23      780.78     71.44 o 
  -6  10  13       11.95        0.00     26.29 o 
  -5  10  13      157.65      157.86     32.95 o 
  -4  10  13      385.19      455.12     60.93 o 
  -3  10  13       15.70        0.00     34.88 o 
  -2  10  13      754.02      765.97     59.34 o 
  -1  10  13      966.41      988.77     53.98 o 
   0  10  13       64.75       60.48     42.01 o 
   1  10  13      946.40      871.25     57.10 o 
   2  10  13      764.22      808.45     51.93 o 
   3  10  13       14.12        0.00     32.54 o 
   4  10  13      382.20      384.07     45.25 o 
   5  10  13      156.71      146.05     39.90 o 
   6  10  13       13.93       22.82     36.65 o 
   7  10  13      671.12      744.37     59.52 o 
   8  10  13       49.16       98.08     42.80 o 
  -6  11  13      440.01      468.98     46.33 o 
  -5  11  13       79.15       67.87     66.43 o 
  -4  11  13      230.51      206.18     42.72 o 
  -3  11  13      462.24      489.28     83.39 o 
  -2  11  13       11.27        8.43     37.12 o 
  -1  11  13      344.66      347.30     51.35 o 
   0  11  13      126.78      203.01     46.96 o 
   1  11  13      384.80      410.78     76.68 o 
   2  11  13        4.94       15.53     32.72 o 
   3  11  13      452.02      487.23     48.92 o 
   4  11  13      218.08      231.42     42.31 o 
   5  11  13       80.88       97.47     37.24 o 
   6  11  13      449.38      382.26     48.65 o 
  -5  12  13       67.63       54.56     36.06 o 
  -4  12  13      246.33      276.57     79.20 o 
  -3  12  13       11.70       38.25     39.00 o 
  -2  12  13      466.52      442.30     55.69 o 
  -1  12  13      320.04      229.83     47.98 o 
   0  12  13     1274.72     1311.41     82.30 o 
   1  12  13      322.04      237.26     50.69 o 
   2  12  13      441.45      426.77     57.32 o 
   3  12  13       12.55       41.47     43.72 o 
   4  12  13      237.17      278.90     45.09 o 
   5  12  13       63.35       47.51     39.94 o 
  -3  13  13      245.91      138.46     46.69 o 
  -2  13  13      252.05      265.31     54.79 o 
  -1  13  13     1658.77     1794.95     95.41 o 
   0  13  13      384.58      408.67     62.29 o 
   1  13  13     1699.50     1715.57    137.36 o 
   2  13  13      248.08      345.59     56.39 o 
   3  13  13      230.27      212.65     73.66 o 
   0   0  14     1224.47     1234.73     62.69 o 
   1   0  14       18.83        0.00     21.08 o 
   2   0  14     3187.95     2957.66     76.28 o 
   3   0  14      129.14      166.76     26.31 o 
   4   0  14     1274.33     1185.62     49.38 o 
   5   0  14     2192.87     2243.29     63.95 o 
   6   0  14      360.94      346.30     32.45 o 
   7   0  14     1687.51     1645.00     56.06 o 
   8   0  14      411.28      341.80     40.42 o 
   9   0  14      325.32      345.58     45.04 o 
  10   0  14     1857.12     2205.96    104.82 o 
  11   0  14      520.24      611.91    129.72 o 
 -11   1  14     2534.56     2760.25    119.17 o 
 -10   1  14      138.17      186.85     54.51 o 
  -9   1  14      335.13      384.59     42.74 o 
  -8   1  14      217.20      213.29     36.14 o 
  -7   1  14      415.34      432.24     33.37 o 
  -6   1  14     2332.44     2256.33     80.79 o 
  -5   1  14      848.96      857.68     36.03 o 
  -4   1  14     1542.06     1542.73     45.61 o 
  -3   1  14     1267.46     1291.90     42.06 o 
  -2   1  14      489.58      517.10     32.83 o 
  -1   1  14     1922.80     1946.65     55.58 o 
   0   1  14     1434.92     1420.21     49.72 o 
   1   1  14     1837.31     1837.04     54.87 o 
   2   1  14      631.78      651.23     33.86 o 
   3   1  14     1187.04     1213.88     47.63 o 
   4   1  14     1505.47     1504.21     52.06 o 
   5   1  14      811.08      791.46     39.67 o 
   6   1  14     2061.98     1911.19     72.08 o 
   7   1  14      393.42      359.19     39.45 o 
   8   1  14      204.25      187.25     36.91 o 
   9   1  14      367.95      337.29     41.90 o 
  10   1  14      135.48      155.87     39.75 o 
  11   1  14     2593.73     2758.29    121.39 o 
 -11   2  14      332.86      320.06     54.38 o 
 -10   2  14     1231.84     1134.93     77.57 o 
  -9   2  14       89.73       90.05     41.56 o 
  -8   2  14      839.05      833.08     43.51 o 
  -7   2  14      338.69      318.62     31.95 o 
  -6   2  14     1440.37     1308.27     50.86 o 
  -5   2  14     3394.52     3363.33     69.89 o 
  -4   2  14      967.17      973.81     37.32 o 
  -3   2  14     6618.13     6534.38    109.17 o 
  -2   2  14     2096.16     2075.71     51.20 o 
  -1   2  14      830.30      854.32     39.17 o 
   0   2  14       21.80       37.51     22.59 o 
   1   2  14      796.74      828.56     37.83 o 
   2   2  14     1904.96     1889.30     56.11 o 
   3   2  14     6755.66     6602.29    123.02 o 
   4   2  14      890.88      854.13     40.42 o 
   5   2  14     3274.40     3370.96     86.02 o 
   6   2  14     1272.39     1210.69     48.54 o 
   7   2  14      320.42      309.26     40.54 o 
   8   2  14      800.91      801.64     64.57 o 
   9   2  14      103.62       92.98     37.35 o 
  10   2  14     1346.39     1364.57     70.18 o 
  11   2  14      326.04      267.16     55.47 o 
 -11   3  14      279.88      231.34     78.89 o 
 -10   3  14       21.47        0.00     39.16 o 
  -9   3  14       20.56        5.00     45.56 o 
  -8   3  14      321.56      317.80     33.10 o 
  -7   3  14     1159.26     1206.17     49.38 o 
  -6   3  14      787.28      827.87     41.02 o 
  -5   3  14      492.30      499.49     41.74 o 
  -4   3  14     5239.87     5187.72     91.88 o 
  -3   3  14     5331.91     5349.07     92.48 o 
  -2   3  14     3699.76     3605.14     71.40 o 
  -1   3  14     1718.53     1739.13     47.04 o 
   0   3  14      265.10      351.79     29.47 o 
   1   3  14     1605.35     1557.32     50.82 o 
   2   3  14     3703.48     3575.17     81.20 o 
   3   3  14     4872.84     4973.59    103.12 o 
   4   3  14     5157.80     5029.09    103.16 o 
   5   3  14      627.98      661.09     36.45 o 
   6   3  14      703.09      741.38     49.67 o 
   7   3  14     1123.97     1131.19     63.69 o 
   8   3  14      300.71      253.98     40.52 o 
   9   3  14       10.22       26.59     35.59 o 
  10   3  14        6.56       26.55     36.84 o 
  11   3  14      325.28      300.95     57.71 o 
 -11   4  14      102.44      162.32     47.37 o 
 -10   4  14       14.42       30.33     39.53 o 
  -9   4  14       29.22        0.00     36.99 o 
  -8   4  14      562.84      542.61     43.81 o 
  -7   4  14      964.31      973.39     50.01 o 
  -6   4  14     1620.75     1587.99     54.85 o 
  -5   4  14     2030.42     1949.48     60.85 o 
  -4   4  14      386.01      364.41     26.85 o 
  -3   4  14     1034.12     1024.16     38.08 o 
  -2   4  14     2968.30     2958.39     72.49 o 
  -1   4  14       58.38       42.43     20.18 o 
   0   4  14      943.83      937.49     41.12 o 
   1   4  14       49.46       36.55     23.73 o 
   2   4  14     2765.15     2782.28     70.25 o 
   3   4  14      897.94      929.48     41.74 o 
   4   4  14      410.67      380.42     35.71 o 
   5   4  14     2174.20     2145.75     75.94 o 
   6   4  14     1454.88     1413.62     68.78 o 
   7   4  14      867.69      894.66     84.59 o 
   8   4  14      521.30      472.52     46.44 o 
   9   4  14       31.23       19.88     36.39 o 
  10   4  14       23.13        6.11     37.36 o 
  11   4  14      127.76       89.85     51.65 o 
 -10   5  14      540.34      500.64     55.20 o 
  -9   5  14      142.52      140.33     40.34 o 
  -8   5  14      224.03      293.22     55.10 o 
  -7   5  14      176.76      144.45     33.36 o 
  -6   5  14      139.46      122.60     26.44 o 
  -5   5  14      119.90       83.60     30.28 o 
  -4   5  14      580.32      624.51     36.25 o 
  -3   5  14      718.32      754.61     33.62 o 
  -2   5  14       15.10        0.00     19.49 o 
  -1   5  14     1145.74     1143.82     40.78 o 
   0   5  14      116.60      120.64     22.67 o 
   1   5  14     1182.38     1215.31     50.58 o 
   2   5  14       12.82        0.75     21.98 o 
   3   5  14      618.18      615.96     35.33 o 
   4   5  14      681.71      635.40     46.29 o 
   5   5  14      163.05      102.14     34.47 o 
   6   5  14      130.67      124.14     36.95 o 
   7   5  14      169.55      158.15     38.69 o 
   8   5  14      229.17      212.95     41.33 o 
   9   5  14      125.38      119.56     41.02 o 
  10   5  14      573.93      641.82     56.90 o 
 -10   6  14      358.71      317.53     59.02 o 
  -9   6  14       29.35        3.95     31.73 o 
  -8   6  14      364.66      318.31     38.77 o 
  -7   6  14      133.24       90.04     42.91 o 
  -6   6  14     1657.07     1613.79     67.48 o 
  -5   6  14     1260.47     1264.97     49.88 o 
  -4   6  14     1542.37     1534.76     46.04 o 
  -3   6  14     1645.36     1560.86     54.28 o 
  -2   6  14     2571.13     2626.56     60.49 o 
  -1   6  14      903.57      900.11     38.57 o 
   0   6  14     1695.75     1604.47     47.73 o 
   1   6  14      821.83      785.27     38.65 o 
   2   6  14     2526.34     2447.16     65.91 o 
   3   6  14     1732.83     1692.36     53.19 o 
   4   6  14     1415.55     1385.97     67.10 o 
   5   6  14     1237.02     1211.83     86.52 o 
   6   6  14     1667.31     1611.83     73.32 o 
   7   6  14      121.57      104.39     37.32 o 
   8   6  14      346.63      369.26     44.83 o 
   9   6  14       32.10       39.40     37.50 o 
  10   6  14      326.70      366.04     54.02 o 
  -9   7  14      767.64      856.55     52.84 o 
  -8   7  14      398.03      383.90     39.54 o 
  -7   7  14      117.36      137.62     32.77 o 
  -6   7  14     1619.56     1606.25     65.16 o 
  -5   7  14      793.86      718.46     39.08 o 
  -4   7  14     2248.82     2264.20     64.45 o 
  -3   7  14     1199.08     1248.86     49.50 o 
  -2   7  14     1719.40     1806.90     58.19 o 
  -1   7  14     1135.12     1132.17     48.46 o 
   0   7  14        0.12        5.41     23.73 o 
   1   7  14     1182.56     1174.03     47.09 o 
   2   7  14     1752.92     1797.48     55.78 o 
   3   7  14     1272.87     1231.15     64.88 o 
   4   7  14     2332.98     2253.90    118.08 o 
   5   7  14      775.17      856.10     56.02 o 
   6   7  14     1661.10     1694.28     75.31 o 
   7   7  14      133.42      182.74     42.88 o 
   8   7  14      383.73      360.12     48.53 o 
   9   7  14      766.68      742.98     58.87 o 
  -9   8  14      118.04      177.20     53.66 o 
  -8   8  14      697.54      781.21     53.03 o 
  -7   8  14       36.08       34.82     29.97 o 
  -6   8  14      672.23      546.29     43.67 o 
  -5   8  14     3372.53     3399.31     94.45 o 
  -4   8  14     2492.40     2567.13     69.49 o 
  -3   8  14     3597.19     3523.99     97.47 o 
  -2   8  14     1206.81     1084.69     46.38 o 
  -1   8  14     1272.11     1233.07     73.49 o 
   0   8  14      189.41      210.37     32.68 o 
   1   8  14     1298.00     1212.43     60.07 o 
   2   8  14     1038.48      968.62     55.52 o 
   3   8  14     3555.25     3519.35    139.22 o 
   4   8  14     2414.56     2425.76     86.79 o 
   5   8  14     3092.05     3222.49    104.23 o 
   6   8  14      765.08      735.26     54.33 o 
   7   8  14       40.16       25.59     36.71 o 
   8   8  14      727.10      657.07     56.55 o 
   9   8  14      127.01      193.00     44.50 o 
  -8   9  14      242.84      263.49     34.64 o 
  -7   9  14       86.14      105.31     31.97 o 
  -6   9  14      712.42      749.35     46.72 o 
  -5   9  14     1246.32     1232.58     90.00 o 
  -4   9  14     1133.82     1137.57     66.78 o 
  -3   9  14     1808.90     1893.93     68.99 o 
  -2   9  14      738.40      778.13     51.55 o 
  -1   9  14     1456.25     1427.36     76.10 o 
   0   9  14      193.68      141.34     32.82 o 
   1   9  14     1365.43     1374.87     94.70 o 
   2   9  14      738.86      829.61     52.05 o 
   3   9  14     1851.25     1787.78     93.68 o 
   4   9  14     1099.88     1062.03     60.85 o 
   5   9  14     1131.47     1165.11    110.16 o 
   6   9  14      626.50      649.74     53.65 o 
   7   9  14       90.74      119.80     39.67 o 
   8   9  14      237.04      214.53     47.17 o 
  -7  10  14        0.02        0.00     28.43 o 
  -6  10  14        5.67       32.13     47.10 o 
  -5  10  14      599.34      601.82     51.34 o 
  -4  10  14     1626.42     1629.28    174.91 o 
  -3  10  14      141.45      192.98     59.83 o 
  -2  10  14      194.79      234.80     45.14 o 
  -1  10  14      595.68      556.35     63.34 o 
   0  10  14     4566.51     4678.70    123.10 o 
   1  10  14      637.39      634.25     55.09 o 
   2  10  14      186.53      241.21     53.16 o 
   3  10  14      135.04      116.83     37.97 o 
   4  10  14     1630.94     1617.74     74.85 o 
   5  10  14      563.22      507.06     50.10 o 
   6  10  14        8.69        0.00     34.73 o 
   7  10  14        1.49        0.00     39.11 o 
  -6  11  14       20.39        4.44     44.15 o 
  -5  11  14      685.69      770.08     57.60 o 
  -4  11  14       59.51      117.21     45.97 o 
  -3  11  14      272.53      276.00     46.17 o 
  -2  11  14       36.37       17.85     39.31 o 
  -1  11  14      725.13      860.01     67.00 o 
   0  11  14        1.35       20.55     44.47 o 
   1  11  14      763.30      755.99     59.96 o 
   2  11  14       26.27       35.65     34.89 o 
   3  11  14      231.65      208.37     43.84 o 
   4  11  14       88.34      143.56     40.93 o 
   5  11  14      681.62      648.38     56.18 o 
   6  11  14       14.31        0.00     38.42 o 
  -4  12  14     1358.47     1384.52     81.24 o 
  -3  12  14      817.82      894.37     68.03 o 
  -2  12  14      235.62      205.64     47.61 o 
  -1  12  14       20.19       52.17     44.20 o 
   0  12  14     1274.61     1449.04     86.81 o 
   1  12  14       12.67       58.00     43.78 o 
   2  12  14      230.20      187.19     50.66 o 
   3  12  14      827.12      927.58     74.61 o 
   4  12  14     1451.00     1430.35     74.46 o 
  -2  13  14      579.57      562.00     62.68 o 
  -1  13  14      620.46      638.21    107.44 o 
   0  13  14        4.61       14.76     45.62 o 
   1  13  14      644.20      692.83     68.38 o 
   2  13  14      572.24      553.28     98.39 o 
   1   0  15      218.24      232.01     28.15 o 
   2   0  15       35.33       50.56     24.43 o 
   3   0  15      867.78      794.92     38.87 o 
   4   0  15        2.21        0.00     24.14 o 
   5   0  15      340.26      313.91     30.65 o 
   6   0  15      826.06      908.65     66.48 o 
   7   0  15     2155.83     2131.96     95.70 o 
   8   0  15      432.41      482.03     44.72 o 
   9   0  15       88.56       75.70     35.60 o 
  10   0  15      111.60       63.03     43.36 o 
  11   0  15       97.60       80.99     48.82 o 
 -11   1  15      169.14      203.03     52.36 o 
 -10   1  15      813.48      879.71    163.45 o 
  -9   1  15      130.07       80.13     35.42 o 
  -8   1  15     1082.56     1135.42     64.86 o 
  -7   1  15      617.75      580.54     39.04 o 
  -6   1  15     1330.49     1364.30     51.42 o 
  -5   1  15      228.92      271.95     26.93 o 
  -4   1  15     3177.34     3089.71     67.23 o 
  -3   1  15     2598.00     2640.74     69.32 o 
  -2   1  15     1949.96     2067.10     59.80 o 
  -1   1  15     2030.85     1931.78     58.30 o 
   0   1  15     1008.92      994.70     46.08 o 
   1   1  15     2046.97     1991.51     57.49 o 
   2   1  15     1787.38     1892.27     57.33 o 
   3   1  15     2699.07     2663.10     69.71 o 
   4   1  15     3087.47     2997.14     75.82 o 
   5   1  15      220.69      206.08     30.08 o 
   6   1  15     1114.84     1002.39     46.08 o 
   7   1  15      596.66      541.09     45.37 o 
   8   1  15      974.12      927.21     63.95 o 
   9   1  15      168.97      173.67     39.95 o 
  10   1  15      784.33      862.93     72.34 o 
  11   1  15      210.22      224.09    134.31 o 
 -11   2  15       53.45        0.00     41.66 o 
 -10   2  15      473.12      557.96     61.10 o 
  -9   2  15     2038.64     2173.89     97.91 o 
  -8   2  15      508.07      559.88     45.86 o 
  -7   2  15     2611.51     2619.21     72.65 o 
  -6   2  15     1638.32     1520.27     59.43 o 
  -5   2  15     3653.01     3691.04     75.09 o 
  -4   2  15      671.42      672.26     51.78 o 
  -3   2  15     1437.88     1449.10     45.73 o 
  -2   2  15      418.47      459.09     33.21 o 
  -1   2  15     7880.90     7789.90    142.85 o 
   0   2  15     1905.06     1824.79     55.44 o 
   1   2  15     7876.02     7983.52    143.56 o 
   2   2  15      378.49      392.30     31.79 o 
   3   2  15     1333.47     1304.70     51.97 o 
   4   2  15      715.32      634.08     37.25 o 
   5   2  15     3640.32     3551.15     84.48 o 
   6   2  15     1728.36     1686.09     59.44 o 
   7   2  15     2711.48     2789.23     90.68 o 
   8   2  15      493.04      477.34     46.45 o 
   9   2  15     2021.49     2057.21     84.56 o 
  10   2  15      517.63      578.42     72.55 o 
  11   2  15       45.61       92.33     50.24 o 
 -11   3  15      117.69      181.41     60.47 o 
 -10   3  15      454.87      424.42     55.69 o 
  -9   3  15     1348.04     1321.94     79.68 o 
  -8   3  15     2305.06     2324.75     71.09 o 
  -7   3  15     1563.51     1444.74     54.77 o 
  -6   3  15     3654.21     3639.87     85.72 o 
  -5   3  15      181.09      174.62     29.12 o 
  -4   3  15     1102.71     1209.59     42.14 o 
  -3   3  15      894.51      948.30     37.49 o 
  -2   3  15      894.82      931.08     38.85 o 
  -1   3  15     1121.64     1120.36     47.79 o 
   0   3  15    10703.96    10714.87    183.53 o 
   1   3  15     1375.99     1339.94     50.90 o 
   2   3  15      916.84      980.83     42.95 o 
   3   3  15     1003.69     1010.38     43.99 o 
   4   3  15     1108.91     1104.84     47.07 o 
   5   3  15      201.54      218.63     29.44 o 
   6   3  15     3649.46     3652.09    104.97 o 
   7   3  15     1475.83     1315.08     65.52 o 
   8   3  15     2348.62     2573.02     90.32 o 
   9   3  15     1479.51     1642.72     76.11 o 
  10   3  15      458.38      495.80     51.12 o 
  11   3  15      116.41       93.48     73.20 o 
 -10   4  15      979.98     1108.69     75.51 o 
  -9   4  15     1700.59     1809.65     88.37 o 
  -8   4  15      730.12      785.48     50.12 o 
  -7   4  15     2828.40     2788.85     76.41 o 
  -6   4  15     1398.67     1486.21     54.29 o 
  -5   4  15     2248.86     2068.96     63.97 o 
  -4   4  15      910.09      816.56     36.47 o 
  -3   4  15      453.54      421.58     28.51 o 
  -2   4  15      126.74      185.49     23.93 o 
  -1   4  15     3780.34     3828.71     85.54 o 
   0   4  15     3526.22     3584.19     82.43 o 
   1   4  15     3910.03     3676.82     84.51 o 
   2   4  15      145.73      190.62     27.60 o 
   3   4  15      477.31      436.65     33.08 o 
   4   4  15      992.64      981.77     45.26 o 
   5   4  15     2321.88     2317.14     82.02 o 
   6   4  15     1300.31     1301.85     65.58 o 
   7   4  15     3116.18     3088.53     97.81 o 
   8   4  15      657.64      691.78     55.92 o 
   9   4  15     1657.19     1659.52     78.51 o 
  10   4  15     1009.27     1103.71     67.56 o 
 -10   5  15      399.25      374.98     52.76 o 
  -9   5  15     1330.81     1414.37     77.83 o 
  -8   5  15     1165.65     1099.20     58.19 o 
  -7   5  15      616.66      661.93    108.41 o 
  -6   5  15     2363.94     2432.64     68.68 o 
  -5   5  15      264.47      253.77     42.04 o 
  -4   5  15      449.83      449.81     34.85 o 
  -3   5  15      706.58      717.10     34.27 o 
  -2   5  15      182.83      192.04     24.19 o 
  -1   5  15      330.41      264.89     36.58 o 
   0   5  15       26.04        0.00     23.05 o 
   1   5  15      314.56      325.77     31.08 o 
   2   5  15      223.80      219.05     28.87 o 
   3   5  15      749.04      747.60     38.97 o 
   4   5  15      466.13      519.84     59.42 o 
   5   5  15      262.10      239.23     38.56 o 
   6   5  15     2460.11     2270.18    104.96 o 
   7   5  15      530.67      473.50     47.38 o 
   8   5  15     1215.08     1186.11     65.36 o 
   9   5  15     1306.74     1295.47     69.37 o 
  10   5  15      412.11      436.88     53.01 o 
 -10   6  15      688.77      804.65     63.21 o 
  -9   6  15      248.32      321.59     93.39 o 
  -8   6  15      524.95      568.60     46.71 o 
  -7   6  15      425.13      458.77     41.51 o 
  -6   6  15      923.54      974.43     52.96 o 
  -5   6  15      849.79      862.88     43.20 o 
  -4   6  15      483.30      518.30     35.69 o 
  -3   6  15      524.72      532.45     36.50 o 
  -2   6  15      578.21      495.24     34.97 o 
  -1   6  15     1169.84     1160.90     48.77 o 
   0   6  15      366.14      350.75     46.82 o 
   1   6  15     1218.28     1200.20     47.95 o 
   2   6  15      659.95      647.94     36.43 o 
   3   6  15      535.55      575.21     48.82 o 
   4   6  15      485.96      568.06     46.95 o 
   5   6  15     1016.75      990.81     70.71 o 
   6   6  15      834.22      798.70     77.64 o 
   7   6  15      480.64      476.77     49.64 o 
   8   6  15      450.96      504.99     49.58 o 
   9   6  15      301.07      292.78     46.36 o 
  10   6  15      587.19      780.93     78.82 o 
  -9   7  15      465.55      518.56     46.93 o 
  -8   7  15      122.51      135.14     37.36 o 
  -7   7  15       34.64       76.34     32.54 o 
  -6   7  15       82.30      133.26     32.86 o 
  -5   7  15      196.02      158.24     33.11 o 
  -4   7  15      309.83      284.49     32.24 o 
  -3   7  15      371.10      432.85     34.96 o 
  -2   7  15     2530.82     2532.85     69.51 o 
  -1   7  15     1673.69     1593.11     56.47 o 
   0   7  15     1889.45     1927.08     59.19 o 
   1   7  15     1711.51     1745.76     56.61 o 
   2   7  15     2434.38     2433.74     83.92 o 
   3   7  15      336.69      288.94     45.81 o 
   4   7  15      336.81      330.15     42.45 o 
   5   7  15      184.57      183.77     40.86 o 
   6   7  15      153.24      174.13     39.85 o 
   7   7  15       23.68       24.47     36.62 o 
   8   7  15      102.18       96.99     40.26 o 
   9   7  15      386.35      325.01     51.39 o 
  -8   8  15      551.20      562.55     46.13 o 
  -7   8  15      510.83      599.65     73.44 o 
  -6   8  15      588.71      611.76     87.29 o 
  -5   8  15      291.42      316.09     38.57 o 
  -4   8  15      349.73      305.60     38.74 o 
  -3   8  15     1547.12     1546.05     56.42 o 
  -2   8  15     2126.05     2012.02     63.91 o 
  -1   8  15     2464.90     2533.57     69.83 o 
   0   8  15      415.49      391.11     41.67 o 
   1   8  15     2272.72     2286.01     81.73 o 
   2   8  15     2316.54     2315.12    134.87 o 
   3   8  15     1573.72     1569.08     74.67 o 
   4   8  15      324.60      381.77     77.64 o 
   5   8  15      340.28      299.90     44.22 o 
   6   8  15      554.16      486.41     51.27 o 
   7   8  15      368.89      324.63     82.11 o 
   8   8  15      606.90      669.40     57.79 o 
  -8   9  15      246.46      276.65     38.12 o 
  -7   9  15      732.60      718.41     48.40 o 
  -6   9  15      136.06      107.68     34.10 o 
  -5   9  15      813.10      767.75     49.45 o 
  -4   9  15       89.63       72.79     32.77 o 
  -3   9  15      244.28      300.62     48.26 o 
  -2   9  15      704.62      707.49     81.12 o 
  -1   9  15     1052.47     1088.27     57.69 o 
   0   9  15     1611.66     1729.88     71.89 o 
   1   9  15     1002.48     1038.60     58.17 o 
   2   9  15      654.92      653.51     50.41 o 
   3   9  15      257.22      294.40     43.36 o 
   4   9  15       67.89      108.10     42.41 o 
   5   9  15      802.74      821.06     57.72 o 
   6   9  15      198.99      159.61     41.20 o 
   7   9  15      766.67      746.82     59.47 o 
   8   9  15      249.16      263.81     47.31 o 
  -7  10  15      835.75      880.94     59.90 o 
  -6  10  15       58.97       90.48     58.02 o 
  -5  10  15       66.93       11.71     37.67 o 
  -4  10  15      452.91      484.46     74.25 o 
  -3  10  15      463.41      469.76     68.93 o 
  -2  10  15      273.73      264.45     48.40 o 
  -1  10  15      509.60      476.52     56.41 o 
   0  10  15        9.83       13.04     31.00 o 
   1  10  15      512.43      549.43     48.37 o 
   2  10  15      265.94      281.10     41.90 o 
   3  10  15      428.49      435.73     47.57 o 
   4  10  15      450.35      386.37     47.95 o 
   5  10  15       63.55      104.43     40.41 o 
   6  10  15       71.84       87.29     56.65 o 
   7  10  15      761.33      684.53     60.42 o 
  -5  11  15      274.38      316.63     48.07 o 
  -4  11  15      162.50      199.15     46.25 o 
  -3  11  15       60.49       86.66     42.27 o 
  -2  11  15       29.74       60.99     41.14 o 
  -1  11  15      374.13      462.86     57.33 o 
   0  11  15       25.13       17.96     41.54 o 
   1  11  15      403.83      417.26     57.19 o 
   2  11  15       26.52       64.69     36.76 o 
   3  11  15       62.79       26.97     36.98 o 
   4  11  15      169.33      116.99     46.99 o 
   5  11  15      279.01      317.18     48.18 o 
  -4  12  15      276.59      336.61     51.37 o 
  -3  12  15      614.95      617.99     62.26 o 
  -2  12  15      360.95      382.32     88.71 o 
  -1  12  15      497.25      518.59     90.57 o 
   0  12  15      751.27      821.43     89.57 o 
   1  12  15      520.72      585.51     65.03 o 
   2  12  15      318.27      318.96     55.84 o 
   3  12  15      596.22      579.74     68.15 o 
   4  12  15      252.71      226.32     56.71 o 
   0   0  16    10804.74    10668.92    260.25 o 
   1   0  16     2195.69     2160.35     62.94 o 
   2   0  16     1013.41     1028.61     44.46 o 
   3   0  16       11.05        8.15     25.23 o 
   4   0  16      274.86      329.30     33.61 o 
   5   0  16      876.68      824.24     51.69 o 
   6   0  16      703.70      716.11     40.15 o 
   7   0  16      116.05      118.09     34.35 o 
   8   0  16        6.65        6.68     32.86 o 
   9   0  16       38.43       21.72     37.23 o 
  10   0  16       16.37        0.00     43.69 o 
 -10   1  16     1829.43     1757.33     98.11 o 
  -9   1  16       18.69       72.96     92.98 o 
  -8   1  16       99.77      131.80     34.77 o 
  -7   1  16       23.92       40.18     27.25 o 
  -6   1  16      227.93      270.45     31.97 o 
  -5   1  16       61.55       69.68     37.28 o 
  -4   1  16      859.71      887.00     42.79 o 
  -3   1  16     1286.41     1312.64     52.62 o 
  -2   1  16     1880.73     1939.58     58.73 o 
  -1   1  16      534.53      449.85     34.58 o 
   0   1  16       94.16      101.71     27.42 o 
   1   1  16      524.09      551.25     36.07 o 
   2   1  16     1848.64     1821.10     62.06 o 
   3   1  16     1412.00     1350.69     53.83 o 
   4   1  16      819.80      800.64     41.67 o 
   5   1  16      127.57      140.71     28.49 o 
   6   1  16      233.18      220.15     30.03 o 
   7   1  16       46.31        5.99     33.23 o 
   8   1  16       89.25       98.41     36.20 o 
   9   1  16       29.95        7.18     36.67 o 
  10   1  16     1856.11     1976.14    103.35 o 
 -10   2  16      194.22      114.35     47.63 o 
  -9   2  16      294.32      328.25     57.38 o 
  -8   2  16      138.79      128.69     36.80 o 
  -7   2  16       13.18        0.00     26.54 o 
  -6   2  16      916.31      883.68     44.41 o 
  -5   2  16      749.02      819.23     42.21 o 
  -4   2  16     3277.06     3267.46     92.89 o 
  -3   2  16     1761.05     1629.70     57.53 o 
  -2   2  16     1807.31     1714.44     58.48 o 
  -1   2  16     1213.95     1134.65     49.16 o 
   0   2  16     1716.96     1697.48     56.52 o 
   1   2  16     1164.63     1151.51     47.84 o 
   2   2  16     1871.97     1797.25     71.93 o 
   3   2  16     1661.91     1632.41     57.28 o 
   4   2  16     3324.63     3219.28     80.48 o 
   5   2  16      780.38      825.39     42.15 o 
   6   2  16     1069.21      970.14     55.22 o 
   7   2  16       17.11       58.66     34.42 o 
   8   2  16      150.51      197.50     41.80 o 
   9   2  16      312.87      312.47     53.52 o 
  10   2  16      140.49      169.76     42.60 o 
 -10   3  16      750.69      790.41     67.29 o 
  -9   3  16      307.01      288.14     49.98 o 
  -8   3  16      369.59      423.75     53.51 o 
  -7   3  16     1282.42     1240.66     53.48 o 
  -6   3  16      668.95      651.43     40.60 o 
  -5   3  16     1875.93     1973.26     62.57 o 
  -4   3  16       88.60       71.81     26.95 o 
  -3   3  16     1665.71     1708.73     51.34 o 
  -2   3  16     1619.27     1622.73     56.32 o 
  -1   3  16      671.08      635.39     38.69 o 
   0   3  16      982.19      954.87     44.01 o 
   1   3  16      581.67      552.72     37.91 o 
   2   3  16     1455.94     1530.03     56.66 o 
   3   3  16     2028.19     1972.01     73.68 o 
   4   3  16       83.13       89.55     28.14 o 
   5   3  16     1826.73     1887.31     86.02 o 
   6   3  16      687.86      710.87     51.24 o 
   7   3  16     1323.32     1282.81     66.55 o 
   8   3  16      317.49      307.55     45.82 o 
   9   3  16      270.26      268.48     45.19 o 
  10   3  16      804.60      810.39    108.51 o 
 -10   4  16       32.41       71.12     43.89 o 
  -9   4  16      324.97      317.64     53.01 o 
  -8   4  16      484.42      461.48     58.26 o 
  -7   4  16      750.79      691.62     42.50 o 
  -6   4  16      855.24      941.82     46.32 o 
  -5   4  16       19.12       59.43     26.43 o 
  -4   4  16      593.44      586.47     44.40 o 
  -3   4  16     1751.09     1869.07     60.69 o 
  -2   4  16     1390.89     1373.00     47.59 o 
  -1   4  16      771.06      737.88     40.10 o 
   0   4  16       15.67        0.00     25.27 o 
   1   4  16      755.17      738.54     39.93 o 
   2   4  16     1522.54     1520.76     54.34 o 
   3   4  16     1710.70     1747.62     59.16 o 
   4   4  16      575.79      569.94     36.37 o 
   5   4  16       32.06       33.90     32.33 o 
   6   4  16      797.55      806.22     54.81 o 
   7   4  16      745.69      655.32     54.21 o 
   8   4  16      497.29      546.99     50.40 o 
   9   4  16      314.17      331.34     66.29 o 
  10   4  16       19.59        0.00     39.16 o 
 -10   5  16      164.15      150.70     46.00 o 
  -9   5  16        7.33        1.98     40.15 o 
  -8   5  16      187.34      257.05     52.21 o 
  -7   5  16      202.26      256.74     49.72 o 
  -6   5  16     1073.28     1166.62     51.35 o 
  -5   5  16     1656.24     1595.33     57.23 o 
  -4   5  16      165.07      168.26     28.79 o 
  -3   5  16       89.06       66.64     26.32 o 
  -2   5  16     1201.25     1124.41     47.78 o 
  -1   5  16     2124.26     1936.44     62.19 o 
   0   5  16     1241.46     1184.39     48.90 o 
   1   5  16     2048.09     2015.90     82.12 o 
   2   5  16     1086.78     1017.33     46.45 o 
   3   5  16       71.32       34.48     25.76 o 
   4   5  16      184.53      218.17     38.99 o 
   5   5  16     1759.18     1616.39     72.60 o 
   6   5  16     1082.70     1182.37     64.96 o 
   7   5  16      174.71      126.00     40.71 o 
   8   5  16      178.50      202.79     43.80 o 
   9   5  16        1.83       15.80     40.00 o 
  10   5  16      163.72      155.96     50.47 o 
  -9   6  16      402.83      242.42     65.20 o 
  -8   6  16      250.77      270.39     39.89 o 
  -7   6  16      622.53      629.56     47.57 o 
  -6   6  16      663.17      678.94     47.69 o 
  -5   6  16      363.71      372.84     34.33 o 
  -4   6  16     1234.64     1254.04     52.11 o 
  -3   6  16      314.71      432.26     35.29 o 
  -2   6  16     1788.50     1799.62     58.89 o 
  -1   6  16       38.76        0.22     29.78 o 
   0   6  16      324.70      322.08     32.53 o 
   1   6  16       38.09       48.45     25.68 o 
   2   6  16     1768.00     1767.07     58.01 o 
   3   6  16      346.65      355.17     43.59 o 
   4   6  16     1154.18     1204.94     63.08 o 
   5   6  16      377.86      372.36     46.24 o 
   6   6  16      625.17      467.93     49.88 o 
   7   6  16      630.10      551.90     51.54 o 
   8   6  16      213.52      174.01     42.83 o 
   9   6  16      380.27      418.28     51.52 o 
  -9   7  16      143.61      118.39     74.84 o 
  -8   7  16      376.08      371.68     52.71 o 
  -7   7  16      137.22      194.11     36.67 o 
  -6   7  16     1226.54     1249.65     61.69 o 
  -5   7  16     2954.81     2861.13     90.48 o 
  -4   7  16      526.06      453.10     36.96 o 
  -3   7  16     4051.91     3956.25     92.85 o 
  -2   7  16      300.55      275.34     31.86 o 
  -1   7  16     1856.52     1941.53     61.36 o 
   0   7  16      148.54      158.08     28.84 o 
   1   7  16     1882.13     1862.57     75.09 o 
   2   7  16      355.05      396.24     41.81 o 
   3   7  16     4072.78     4025.21    147.66 o 
   4   7  16      504.40      463.44     45.27 o 
   5   7  16     2920.02     3021.29    100.99 o 
   6   7  16     1269.51     1191.93     68.59 o 
   7   7  16      121.52      140.75     41.36 o 
   8   7  16      440.48      418.22     52.47 o 
   9   7  16      141.26      146.26     47.10 o 
  -8   8  16      103.82      132.57     36.52 o 
  -7   8  16      357.13      355.98     41.85 o 
  -6   8  16     1695.88     1684.16     69.47 o 
  -5   8  16      303.73      319.20     40.68 o 
  -4   8  16     2125.88     2122.69     98.07 o 
  -3   8  16       80.43       24.83     26.66 o 
  -2   8  16     2826.04     2807.67     76.30 o 
  -1   8  16      642.88      675.08     52.87 o 
   0   8  16      254.57      317.87     39.88 o 
   1   8  16      604.78      660.29     50.17 o 
   2   8  16     2904.45     2873.99     94.86 o 
   3   8  16       99.75      118.50     37.64 o 
   4   8  16     2094.31     2104.02     83.88 o 
   5   8  16      303.73      348.60     46.60 o 
   6   8  16     1686.34     1646.99     80.15 o 
   7   8  16      316.55      366.56     52.96 o 
   8   8  16      108.92       53.47     45.87 o 
  -7   9  16      120.35      111.11     35.50 o 
  -6   9  16       46.36       46.39     32.59 o 
  -5   9  16     1884.45     1867.89     75.12 o 
  -4   9  16      945.77      974.18     66.82 o 
  -3   9  16      983.81     1083.97     70.99 o 
  -2   9  16      203.82      238.63     46.48 o 
  -1   9  16      652.59      655.03     51.10 o 
   0   9  16     2422.21     2423.78     85.06 o 
   1   9  16      734.34      776.24     53.79 o 
   2   9  16      182.22      135.89     38.53 o 
   3   9  16      955.70      899.19     58.31 o 
   4   9  16      924.18     1015.03     62.91 o 
   5   9  16     1953.90     2059.10     86.77 o 
   6   9  16       41.96        2.53     37.41 o 
   7   9  16      140.64      110.72     42.86 o 
  -6  10  16      516.55      603.25     55.25 o 
  -5  10  16      758.86      781.52     60.42 o 
  -4  10  16      217.88      260.88     71.93 o 
  -3  10  16      255.08      297.97    124.31 o 
  -2  10  16      291.84      323.18     50.23 o 
  -1  10  16      906.53      991.74     71.22 o 
   0  10  16      542.31      613.36     61.98 o 
   1  10  16      896.77      960.27     59.47 o 
   2  10  16      310.21      318.25     44.85 o 
   3  10  16      227.82      244.88     42.30 o 
   4  10  16      258.97      352.20     76.84 o 
   5  10  16      735.13      715.69     58.62 o 
   6  10  16      557.18      572.37     56.91 o 
  -5  11  16      372.96      301.36     49.69 o 
  -4  11  16     1181.04     1208.61    162.95 o 
  -3  11  16      150.02      210.74     47.76 o 
  -2  11  16       49.63       90.22     43.15 o 
  -1  11  16      241.12      304.36     52.76 o 
   0  11  16     2023.26     2042.20    101.17 o 
   1  11  16      266.40      226.37     52.11 o 
   2  11  16       43.80       31.20     37.26 o 
   3  11  16      140.16      162.12     42.43 o 
   4  11  16     1186.13     1311.88     80.09 o 
   5  11  16      344.58      357.65     51.14 o 
  -2  12  16      622.89      687.97     66.55 o 
  -1  12  16      722.43      827.88     71.53 o 
   0  12  16       27.51       80.80     76.57 o 
   1  12  16      744.05      848.78    163.73 o 
   2  12  16      603.80      646.51     70.38 o 
   1   0  17     1893.82     1941.69     61.90 o 
   2   0  17      401.44      405.34     36.32 o 
   3   0  17       24.34       10.46     26.39 o 
   4   0  17     3202.75     3146.49     80.68 o 
   5   0  17      688.04      760.18     42.47 o 
   6   0  17       41.02       22.40     27.47 o 
   7   0  17      132.71       70.49     39.14 o 
   8   0  17      885.01      921.47     57.60 o 
   9   0  17      389.74      416.95     59.88 o 
  10   0  17      264.91      217.19     54.96 o 
 -10   1  17      383.98      379.71     58.69 o 
  -9   1  17      278.57      341.44     70.93 o 
  -8   1  17      767.69      818.82     53.38 o 
  -7   1  17     1443.42     1347.57     83.14 o 
  -6   1  17      525.51      525.71     39.18 o 
  -5   1  17      544.81      566.78     38.90 o 
  -4   1  17      137.94      139.14     28.94 o 
  -3   1  17     2758.58     2642.26     72.59 o 
  -2   1  17     1924.80     1911.61     61.15 o 
  -1   1  17      112.00       93.67     27.44 o 
   0   1  17     2346.33     2324.02     67.05 o 
   1   1  17      155.59       80.04     42.01 o 
   2   1  17     1874.21     1806.17     60.28 o 
   3   1  17     2606.47     2572.23     72.60 o 
   4   1  17      183.57      224.72     31.28 o 
   5   1  17      610.46      596.09     39.41 o 
   6   1  17      465.06      417.32     45.36 o 
   7   1  17     1422.94     1405.16     68.72 o 
   8   1  17      733.17      748.15     83.90 o 
   9   1  17      233.11      254.40     45.39 o 
  10   1  17      465.65      511.72     69.66 o 
 -10   2  17      575.13      534.52     63.69 o 
  -9   2  17      548.77      689.16     65.75 o 
  -8   2  17     1179.91     1280.58     81.24 o 
  -7   2  17     1239.81     1249.84     54.06 o 
  -6   2  17     2246.40     2254.66     68.69 o 
  -5   2  17     1449.24     1423.92     55.84 o 
  -4   2  17      860.71      856.37     52.42 o 
  -3   2  17     1051.09      994.74     45.64 o 
  -2   2  17     1082.35     1048.34     58.20 o 
  -1   2  17     4186.30     4220.64    105.75 o 
   0   2  17      266.32      286.10     36.96 o 
   1   2  17     4445.55     4380.41     96.87 o 
   2   2  17      957.76      933.15     45.53 o 
   3   2  17      912.52      896.76     44.00 o 
   4   2  17      898.37      950.58     45.38 o 
   5   2  17     1500.36     1503.00     56.39 o 
   6   2  17     2208.87     1994.90    119.64 o 
   7   2  17     1188.08     1177.15     86.95 o 
   8   2  17     1130.05     1174.74     81.46 o 
   9   2  17      633.37      790.17     57.93 o 
  10   2  17      551.13      646.62    113.39 o 
 -10   3  17      761.64      770.47     94.53 o 
  -9   3  17      788.49      819.40     67.97 o 
  -8   3  17     1058.12     1119.85     77.98 o 
  -7   3  17     1812.43     1849.54     65.20 o 
  -6   3  17      919.26      999.02     48.32 o 
  -5   3  17     1151.41     1072.31     49.84 o 
  -4   3  17     1245.31     1214.92     52.32 o 
  -3   3  17     2126.30     1942.59     63.95 o 
  -2   3  17     2052.61     2068.33     63.43 o 
  -1   3  17      698.40      702.99     40.58 o 
   0   3  17     2962.00     2872.57     75.25 o 
   1   3  17      895.62      896.28     43.74 o 
   2   3  17     1890.87     1959.08     63.05 o 
   3   3  17     2058.38     2075.51     63.43 o 
   4   3  17     1350.09     1294.65     51.87 o 
   5   3  17     1143.73     1066.21     58.52 o 
   6   3  17      954.25      940.42     66.90 o 
   7   3  17     1915.93     1941.47     82.71 o 
   8   3  17     1007.60      982.33     62.35 o 
   9   3  17      757.37      784.53     60.67 o 
  10   3  17      799.44      783.03     74.95 o 
  -9   4  17      558.41      537.76     60.56 o 
  -8   4  17     1538.49     1492.27    106.67 o 
  -7   4  17     1463.19     1480.85     67.42 o 
  -6   4  17     1977.31     2009.01     67.89 o 
  -5   4  17       86.40       53.66     27.75 o 
  -4   4  17      178.52      155.52     34.59 o 
  -3   4  17     3337.84     3122.32     90.71 o 
  -2   4  17      343.82      433.54     34.87 o 
  -1   4  17     2628.11     2408.65     70.37 o 
   0   4  17      416.34      407.72     35.54 o 
   1   4  17     2658.90     2724.99     81.65 o 
   2   4  17      281.80      292.48     34.36 o 
   3   4  17     3495.08     3272.40     81.59 o 
   4   4  17      161.21      158.47     36.54 o 
   5   4  17       99.17       49.99     34.78 o 
   6   4  17     2030.43     2000.56     81.75 o 
   7   4  17     1477.96     1444.12     73.49 o 
   8   4  17     1583.89     1716.71     79.85 o 
   9   4  17      622.19      600.10     56.49 o 
  -9   5  17      816.18      718.98    103.71 o 
  -8   5  17      353.65      396.65     51.84 o 
  -7   5  17      717.54      816.76     53.00 o 
  -6   5  17      490.07      505.24     39.11 o 
  -5   5  17     1533.09     1521.41     57.96 o 
  -4   5  17      439.60      498.13     37.64 o 
  -3   5  17     1139.15     1123.44     59.19 o 
  -2   5  17      463.38      430.90     34.82 o 
  -1   5  17      769.44      780.28     41.85 o 
   0   5  17      918.84      870.85     50.39 o 
   1   5  17      801.78      757.64     41.33 o 
   2   5  17      435.66      414.07     45.58 o 
   3   5  17     1204.67     1137.80     58.80 o 
   4   5  17      465.21      513.70     46.49 o 
   5   5  17     1677.02     1716.78     87.05 o 
   6   5  17      482.72      431.94     49.78 o 
   7   5  17      793.68      813.62     59.68 o 
   8   5  17      303.09      382.17     50.26 o 
   9   5  17      855.25      946.35     65.53 o 
  -9   6  17      379.55      405.88     54.80 o 
  -8   6  17      333.57      409.23     45.18 o 
  -7   6  17       76.12       81.17     35.81 o 
  -6   6  17      538.29      634.87     68.68 o 
  -5   6  17      108.19       64.89     53.60 o 
  -4   6  17     1010.30     1015.86     48.37 o 
  -3   6  17     1980.92     1977.22     63.56 o 
  -2   6  17     1498.71     1519.49     57.11 o 
  -1   6  17       20.29       18.00     25.34 o 
   0   6  17     1164.26     1114.66     48.88 o 
   1   6  17       27.51       43.02     26.75 o 
   2   6  17     1545.04     1669.31     71.79 o 
   3   6  17     1899.26     1836.77     76.77 o 
   4   6  17     1103.89     1069.39     60.20 o 
   5   6  17      113.24       65.15     38.55 o 
   6   6  17      684.53      714.98     56.72 o 
   7   6  17       64.70       28.06     37.09 o 
   8   6  17      406.43      367.97     49.71 o 
   9   6  17      351.00      345.25     50.63 o 
  -8   7  17      189.74      267.05     48.00 o 
  -7   7  17       99.56      111.19     36.16 o 
  -6   7  17      213.96      190.68     37.75 o 
  -5   7  17      345.17      311.15     41.28 o 
  -4   7  17      337.28      403.04     36.28 o 
  -3   7  17     1103.12     1084.47     49.75 o 
  -2   7  17      186.57      203.13     37.26 o 
  -1   7  17     3062.79     3008.07     79.57 o 
   0   7  17      110.54      114.44     34.43 o 
   1   7  17     2899.38     2853.50     94.63 o 
   2   7  17      171.34      122.58     70.28 o 
   3   7  17     1142.40     1137.94     94.61 o 
   4   7  17      357.81      301.68     54.17 o 
   5   7  17      420.43      458.97     49.81 o 
   6   7  17      182.52      169.24     43.22 o 
   7   7  17       71.84       86.57     41.56 o 
   8   7  17      194.85      134.17     45.33 o 
  -7   8  17      283.56      281.01     40.64 o 
  -6   8  17       68.73       58.94     34.33 o 
  -5   8  17      460.43      520.02     46.54 o 
  -4   8  17      164.28      104.83     54.81 o 
  -3   8  17      124.99      112.45     30.88 o 
  -2   8  17      948.85      943.97     55.49 o 
  -1   8  17      826.79      868.65     53.74 o 
   0   8  17     2064.76     2029.88     79.55 o 
   1   8  17      800.48      798.84     55.45 o 
   2   8  17      924.49      881.60     58.21 o 
   3   8  17      124.17      134.18     38.92 o 
   4   8  17      178.70      159.66     42.73 o 
   5   8  17      426.97      435.53     50.39 o 
   6   8  17       90.75      125.93     42.87 o 
   7   8  17      326.53      328.05     50.79 o 
  -6   9  17       47.60       73.87     41.20 o 
  -5   9  17       66.15       70.56     41.43 o 
  -4   9  17      159.73      168.46     45.24 o 
  -3   9  17      610.06      624.28     67.38 o 
  -2   9  17     1168.78     1176.31     80.25 o 
  -1   9  17      785.77      788.05     51.99 o 
   0   9  17      147.76      242.14     40.77 o 
   1   9  17      682.82      639.69     52.22 o 
   2   9  17     1207.34     1132.26     70.46 o 
   3   9  17      569.46      598.13     52.52 o 
   4   9  17      168.69      128.34     47.89 o 
   5   9  17       94.70      109.49     41.54 o 
   6   9  17       33.39       13.17     39.51 o 
  -5  10  17      216.33      253.25     47.40 o 
  -4  10  17       14.19        0.00     38.31 o 
  -3  10  17       42.85       11.30     42.91 o 
  -2  10  17      475.96      536.68     59.12 o 
  -1  10  17      534.75      616.72     60.84 o 
   0  10  17      261.37      266.27     55.97 o 
   1  10  17      573.63      654.65     54.35 o 
   2  10  17      450.28      453.12     50.34 o 
   3  10  17       56.28        0.00     35.52 o 
   4  10  17        3.95        0.00     35.56 o 
   5  10  17      207.57      215.94     46.69 o 
  -4  11  17      112.31      155.52     47.85 o 
  -3  11  17      211.93      196.70     48.80 o 
  -2  11  17      310.90      294.21     54.28 o 
  -1  11  17      131.91      133.04     73.20 o 
   0  11  17      185.08       91.07     49.50 o 
   1  11  17      153.49      210.78     51.38 o 
   2  11  17      325.93      357.27     49.33 o 
   3  11  17      214.09      178.08     44.99 o 
   4  11  17      119.72       32.44     41.30 o 
   0  12  17      772.63      848.14    101.75 o 
   0   0  18      339.21      367.97     51.69 o 
   1   0  18     2209.23     2208.94    103.87 o 
   2   0  18     4254.06     4232.81     97.79 o 
   3   0  18     2284.93     2223.63     69.06 o 
   4   0  18     5374.77     5220.25    112.39 o 
   5   0  18      419.96      479.79     38.30 o 
   6   0  18       60.63       70.80     35.87 o 
   7   0  18        3.70        0.00     43.96 o 
   8   0  18      218.40      263.30     43.95 o 
   9   0  18      271.50      292.81     44.59 o 
  10   0  18     1242.42     1134.77     83.52 o 
 -10   1  18      195.81      119.06     53.02 o 
  -9   1  18      209.28      245.48     87.66 o 
  -8   1  18      103.41       94.10     37.93 o 
  -7   1  18       79.03       94.18     36.62 o 
  -6   1  18      683.21      762.19     44.23 o 
  -5   1  18       62.01       55.75     27.37 o 
  -4   1  18     1338.69     1356.73     54.88 o 
  -3   1  18      103.35      153.70     30.19 o 
  -2   1  18     1240.42     1261.31     60.09 o 
  -1   1  18      894.02      844.31     44.93 o 
   0   1  18     1605.19     1660.87     79.83 o 
   1   1  18      909.47      927.71     45.65 o 
   2   1  18     1333.43     1283.71     54.02 o 
   3   1  18       95.36      123.52     29.76 o 
   4   1  18     1450.35     1480.71     56.77 o 
   5   1  18      105.97      107.86     33.94 o 
   6   1  18      791.80      858.55     54.60 o 
   7   1  18       80.68      161.26     44.46 o 
   8   1  18       98.97       64.26     37.06 o 
   9   1  18      199.93      245.63     54.10 o 
  10   1  18      151.75      196.74     54.66 o 
  -9   2  18      100.34       72.09     48.24 o 
  -8   2  18      671.72      695.22     53.20 o 
  -7   2  18      974.71      923.21     72.97 o 
  -6   2  18      105.35       91.95     30.59 o 
  -5   2  18     1350.70     1309.43     58.18 o 
  -4   2  18     1083.64     1055.72     49.35 o 
  -3   2  18     2815.36     2809.07     76.85 o 
  -2   2  18      974.58     1039.87     47.64 o 
  -1   2  18      491.78      544.54     38.63 o 
   0   2  18       76.99       66.37     33.23 o 
   1   2  18      414.69      443.39     36.70 o 
   2   2  18      980.46     1083.46     77.09 o 
   3   2  18     3196.17     2880.77     77.58 o 
   4   2  18      983.12      926.49     45.30 o 
   5   2  18     1434.39     1422.80     68.92 o 
   6   2  18      137.34       70.37     35.83 o 
   7   2  18     1073.58     1113.01     64.26 o 
   8   2  18      698.93      763.57     58.50 o 
   9   2  18       69.55       40.19     39.11 o 
  -9   3  18      471.91      619.46     63.17 o 
  -8   3  18      387.53      456.46     55.17 o 
  -7   3  18      778.41      762.07     46.31 o 
  -6   3  18     2899.17     2830.85     89.37 o 
  -5   3  18       49.60       76.26     29.84 o 
  -4   3  18     1040.67     1022.84     83.66 o 
  -3   3  18     1167.32     1172.24     51.53 o 
  -2   3  18      668.27      634.76     41.62 o 
  -1   3  18       12.99        0.00     26.35 o 
   0   3  18      725.65      751.34     42.89 o 
   1   3  18       12.69       19.51     27.29 o 
   2   3  18      617.82      585.87     40.36 o 
   3   3  18     1199.47     1276.79     57.87 o 
   4   3  18     1124.27     1152.82     61.27 o 
   5   3  18       37.59       58.47     36.16 o 
   6   3  18     3055.55     3065.58     98.46 o 
   7   3  18      823.08      855.77     58.88 o 
   8   3  18      371.73      336.42     48.64 o 
   9   3  18      456.59      416.52     51.64 o 
  -9   4  18      214.14      216.60     49.35 o 
  -8   4  18      443.62      418.17     55.49 o 
  -7   4  18      478.76      481.12     45.79 o 
  -6   4  18     1173.11     1115.97     53.20 o 
  -5   4  18      929.12      867.14     47.39 o 
  -4   4  18      407.78      375.82     35.24 o 
  -3   4  18      846.98      855.88     45.13 o 
  -2   4  18     2566.51     2608.06     72.94 o 
  -1   4  18      994.12     1015.23     58.85 o 
   0   4  18     1991.40     2044.88     86.05 o 
   1   4  18      866.73      820.86     44.09 o 
   2   4  18     2605.90     2552.93     73.92 o 
   3   4  18      819.21      845.19     54.57 o 
   4   4  18      397.41      399.24     47.98 o 
   5   4  18     1071.94      982.16     59.79 o 
   6   4  18     1119.37     1059.48     63.11 o 
   7   4  18      522.17      469.74     58.96 o 
   8   4  18      432.24      421.73     52.44 o 
   9   4  18      205.46      196.93     55.25 o 
  -9   5  18      765.12      784.43     66.09 o 
  -8   5  18      518.17      644.40     61.48 o 
  -7   5  18      406.30      413.75     44.76 o 
  -6   5  18      402.79      472.01     45.08 o 
  -5   5  18      424.62      467.28     38.87 o 
  -4   5  18        8.97        0.00     26.76 o 
  -3   5  18      549.23      630.52     41.37 o 
  -2   5  18      709.82      707.30     41.90 o 
  -1   5  18      722.29      762.32     43.85 o 
   0   5  18      819.06      844.25     44.89 o 
   1   5  18      699.64      724.93     48.09 o 
   2   5  18      592.91      636.42     50.21 o 
   3   5  18      611.68      566.31     49.01 o 
   4   5  18        7.18       12.15     34.90 o 
   5   5  18      423.68      386.47     47.88 o 
   6   5  18      356.98      373.17     60.84 o 
   7   5  18      397.83      452.62     51.47 o 
   8   5  18      509.63      524.82     56.63 o 
   9   5  18      773.01      827.92     64.55 o 
  -8   6  18      139.47      136.05     46.24 o 
  -7   6  18      110.00       78.95     35.66 o 
  -6   6  18     1557.62     1598.80     71.18 o 
  -5   6  18      593.89      565.85     40.43 o 
  -4   6  18      435.70      418.72     37.85 o 
  -3   6  18      655.50      724.41     44.06 o 
  -2   6  18      925.87      931.15     47.57 o 
  -1   6  18     1815.89     1760.48     62.38 o 
   0   6  18     1042.05     1013.02     48.53 o 
   1   6  18     1867.48     1949.01     76.89 o 
   2   6  18      949.26      998.57     58.31 o 
   3   6  18      635.39      557.34     50.96 o 
   4   6  18      460.59      499.55     50.72 o 
   5   6  18      596.03      483.28     49.47 o 
   6   6  18     1598.08     1690.18     90.94 o 
   7   6  18       96.20       82.02     40.62 o 
   8   6  18      155.32       85.63     43.76 o 
  -8   7  18       47.30       27.69     54.47 o 
  -7   7  18      504.20      551.42     49.22 o 
  -6   7  18      697.03      656.69     50.29 o 
  -5   7  18      289.85      371.75     43.93 o 
  -4   7  18     1071.82     1120.30     52.46 o 
  -3   7  18      421.54      471.37     38.59 o 
  -2   7  18      483.43      489.97     39.31 o 
  -1   7  18       71.95       64.09     34.53 o 
   0   7  18       33.45       55.82     35.03 o 
   1   7  18       74.03       41.28     34.47 o 
   2   7  18      415.79      328.98     49.76 o 
   3   7  18      452.28      500.13     49.51 o 
   4   7  18     1128.35     1233.40     68.45 o 
   5   7  18      301.92      355.81     48.89 o 
   6   7  18      764.14      630.51     69.44 o 
   7   7  18      471.26      514.08     56.48 o 
   8   7  18       43.89        0.00     52.59 o 
  -7   8  18      153.45       64.63     38.09 o 
  -6   8  18      460.01      482.19     48.03 o 
  -5   8  18     2052.48     1973.26     79.93 o 
  -4   8  18      627.29      643.36     60.54 o 
  -3   8  18      682.58      736.65     62.37 o 
  -2   8  18      304.76      276.32     40.54 o 
  -1   8  18      267.00      269.61     41.44 o 
   0   8  18     1184.92     1113.43     61.54 o 
   1   8  18      321.52      347.48     44.99 o 
   2   8  18      281.88      307.16     44.24 o 
   3   8  18      652.73      645.46     56.43 o 
   4   8  18      668.03      703.78     57.83 o 
   5   8  18     2179.54     2236.16     90.88 o 
   6   8  18      413.96      416.08     52.71 o 
   7   8  18      157.41      155.84     61.94 o 
  -6   9  18      837.83      822.20     87.11 o 
  -5   9  18      364.75      521.28     58.25 o 
  -4   9  18      515.17      493.67     58.26 o 
  -3   9  18       89.38      163.52     49.83 o 
  -2   9  18      790.86      761.44     67.37 o 
  -1   9  18      353.48      416.62     46.07 o 
   0   9  18      506.60      459.45     48.02 o 
   1   9  18      361.92      359.62     46.82 o 
   2   9  18      816.72      832.78     59.52 o 
   3   9  18       98.71       73.06     39.03 o 
   4   9  18      634.04      559.44     85.72 o 
   5   9  18      367.38      402.30     73.30 o 
   6   9  18      873.50      783.20     63.86 o 
  -5  10  18      583.45      595.09     83.66 o 
  -4  10  18      746.71      719.18     65.71 o 
  -3  10  18        1.09        0.00     39.87 o 
  -2  10  18      165.66      104.79     47.48 o 
  -1  10  18      581.87      624.93     64.12 o 
   0  10  18      468.83      448.22     61.10 o 
   1  10  18      617.94      661.63     91.18 o 
   2  10  18      164.78      101.51     41.10 o 
   3  10  18        6.56       51.29     40.15 o 
   4  10  18      736.84      666.35     59.18 o 
   5  10  18      618.94      653.02    100.03 o 
  -2  11  18      299.09      309.98     55.23 o 
  -1  11  18       20.60        0.00     43.76 o 
   0  11  18      674.08      889.65    155.41 o 
   1  11  18       20.17       16.13     53.74 o 
   2  11  18      268.77      328.69     60.95 o 
   1   0  19      248.33      307.65     33.83 o 
   2   0  19     1493.03     1393.63     57.56 o 
   3   0  19     2288.24     2282.79     70.35 o 
   4   0  19     2409.92     2398.60     73.01 o 
   5   0  19      581.22      542.19     44.51 o 
   6   0  19      246.43      247.48     45.45 o 
   7   0  19      475.83      520.80     49.15 o 
   8   0  19     1212.04     1151.88     65.52 o 
   9   0  19        2.09       60.47     48.65 o 
  -9   1  19      317.57      293.99     62.02 o 
  -8   1  19      438.10      474.81     49.14 o 
  -7   1  19      138.31      143.15     39.52 o 
  -6   1  19      595.78      636.72     83.65 o 
  -5   1  19     2795.61     2732.78     97.52 o 
  -4   1  19     1017.38      978.73     48.68 o 
  -3   1  19      424.95      449.31     37.32 o 
  -2   1  19       83.38       46.21     32.05 o 
  -1   1  19     4345.59     4448.05    100.19 o 
   0   1  19      173.94      146.84     29.70 o 
   1   1  19     4186.11     4232.03     99.22 o 
   2   1  19       72.54       73.60     28.51 o 
   3   1  19      515.85      524.02     41.17 o 
   4   1  19     1085.73     1168.90     51.52 o 
   5   1  19     2834.92     2896.74     95.72 o 
   6   1  19      572.53      489.55     48.02 o 
   7   1  19      150.11      183.32     40.39 o 
   8   1  19      446.98      536.95     53.09 o 
   9   1  19      304.96      382.75     49.97 o 
  -9   2  19       10.87        0.00     43.88 o 
  -8   2  19      679.85      692.34     66.97 o 
  -7   2  19      963.64      981.75     79.93 o 
  -6   2  19      721.99      668.30     44.15 o 
  -5   2  19      792.66      826.92     46.29 o 
  -4   2  19      763.38      784.88     45.35 o 
  -3   2  19     2054.13     1990.51     66.90 o 
  -2   2  19     3335.55     3280.87     84.74 o 
  -1   2  19      377.76      374.18     35.92 o 
   0   2  19     2959.42     2967.75     79.70 o 
   1   2  19      421.25      368.09     35.39 o 
   2   2  19     3151.34     3076.25     82.49 o 
   3   2  19     2006.54     2030.30     67.16 o 
   4   2  19      798.66      932.08     57.50 o 
   5   2  19      782.89      882.66     57.15 o 
   6   2  19      771.06      820.10     56.94 o 
   7   2  19      953.77      942.31     62.15 o 
   8   2  19      608.91      641.75     57.48 o 
   9   2  19        9.45        0.00     39.44 o 
  -9   3  19      738.42      767.33     71.13 o 
  -8   3  19      110.88       70.30     44.08 o 
  -7   3  19     1188.70     1236.99     65.99 o 
  -6   3  19      202.95      193.20     65.59 o 
  -5   3  19      739.82      718.17     45.04 o 
  -4   3  19      839.26      806.57     45.94 o 
  -3   3  19     1243.35     1343.90     55.89 o 
  -2   3  19      338.78      350.57     35.44 o 
  -1   3  19     3521.70     3677.96     89.53 o 
   0   3  19       18.44       17.33     27.63 o 
   1   3  19     3521.83     3527.66     89.19 o 
   2   3  19      337.23      338.37     36.65 o 
   3   3  19     1250.21     1235.63     52.76 o 
   4   3  19      788.08      706.26     52.71 o 
   5   3  19      774.58      671.71     53.70 o 
   6   3  19      256.31      235.20     42.11 o 
   7   3  19     1169.37     1184.86     69.46 o 
   8   3  19      100.44       33.89     53.70 o 
   9   3  19      807.14      822.29     63.54 o 
  -8   4  19      521.16      612.81     82.98 o 
  -7   4  19      264.02      326.76     51.69 o 
  -6   4  19      442.14      412.29     44.99 o 
  -5   4  19      928.64      953.45     49.38 o 
  -4   4  19     1102.60     1116.12     65.30 o 
  -3   4  19      294.71      306.09     34.95 o 
  -2   4  19     1584.55     1653.67     87.19 o 
  -1   4  19      193.59      180.53     32.13 o 
   0   4  19     1276.24     1319.61     54.69 o 
   1   4  19      228.28      237.27     33.12 o 
   2   4  19     1596.51     1558.17     59.54 o 
   3   4  19      320.20      306.78     42.26 o 
   4   4  19      944.43      940.80     60.02 o 
   5   4  19      901.70      891.33     60.92 o 
   6   4  19      390.67      320.27     46.45 o 
   7   4  19      271.94      327.25     58.82 o 
   8   4  19      463.80      460.87     54.73 o 
  -8   5  19      171.60      206.98     63.93 o 
  -7   5  19      282.05      254.06     42.24 o 
  -6   5  19      632.58      708.07     59.91 o 
  -5   5  19       88.66      134.05     32.35 o 
  -4   5  19      212.47      209.31     33.36 o 
  -3   5  19     2742.75     2622.85     77.17 o 
  -2   5  19      735.25      728.49     44.16 o 
  -1   5  19     1710.52     1697.03     66.05 o 
   0   5  19     1076.27     1083.73     50.55 o 
   1   5  19     1581.78     1579.27     60.30 o 
   2   5  19      789.53      810.33     56.66 o 
   3   5  19     2649.66     2741.21     94.60 o 
   4   5  19      190.97      177.60     41.39 o 
   5   5  19       61.35       88.87     40.73 o 
   6   5  19      621.07      693.01     74.44 o 
   7   5  19      294.40      242.10     48.25 o 
   8   5  19      181.09      197.63     48.11 o 
  -8   6  19      124.48      155.41     48.26 o 
  -7   6  19      259.17      242.09     42.51 o 
  -6   6  19      319.51      337.67     47.07 o 
  -5   6  19      413.93      426.77     44.98 o 
  -4   6  19      851.58      779.99     46.25 o 
  -3   6  19      746.46      687.78     55.06 o 
  -2   6  19      532.66      582.72     60.15 o 
  -1   6  19     1706.92     1653.44     62.28 o 
   0   6  19      244.04      307.10     42.77 o 
   1   6  19     1761.52     1615.52     75.36 o 
   2   6  19      486.54      506.40     48.63 o 
   3   6  19      783.85      750.21     56.82 o 
   4   6  19      765.78      767.05    132.19 o 
   5   6  19      473.88      389.45     50.87 o 
   6   6  19      323.90      274.79     46.18 o 
   7   6  19      275.54      387.31     52.72 o 
   8   6  19      135.21      110.44     44.58 o 
  -7   7  19      426.33      351.98     45.67 o 
  -6   7  19      427.20      475.87     47.86 o 
  -5   7  19       60.83       94.41     36.72 o 
  -4   7  19       23.16       21.25     34.07 o 
  -3   7  19     1550.70     1672.26     74.79 o 
  -2   7  19      561.03      608.00     50.34 o 
  -1   7  19      134.79      123.88     36.71 o 
   0   7  19      531.71      571.03     99.51 o 
   1   7  19      229.29      212.12     41.48 o 
   2   7  19      599.40      559.62     51.36 o 
   3   7  19     1448.76     1575.85     75.57 o 
   4   7  19       33.39        0.00     35.58 o 
   5   7  19       44.47       22.91     38.20 o 
   6   7  19      457.36      510.97     54.73 o 
   7   7  19      397.53      473.01     55.61 o 
  -6   8  19      118.21       83.33     44.54 o 
  -5   8  19      517.23      508.38     58.12 o 
  -4   8  19       68.03       12.33     42.10 o 
  -3   8  19       38.45        8.51     40.21 o 
  -2   8  19      488.89      501.03     53.26 o 
  -1   8  19     1136.49     1083.99     74.97 o 
   0   8  19      296.52      263.88     42.49 o 
   1   8  19     1078.60     1185.84     66.19 o 
   2   8  19      503.09      494.19     69.54 o 
   3   8  19       37.29       20.05     38.56 o 
   4   8  19       64.65       72.19     44.43 o 
   5   8  19      555.08      526.55     54.86 o 
   6   8  19      108.93      139.44     44.70 o 
  -5   9  19      368.97      308.29     65.29 o 
  -4   9  19      114.81      108.55     53.74 o 
  -3   9  19       75.59       66.51     45.47 o 
  -2   9  19      181.68      105.82     47.71 o 
  -1   9  19      332.36      306.46     43.22 o 
   0   9  19      282.57      318.84     46.88 o 
   1   9  19      413.80      431.55     50.10 o 
   2   9  19      173.49      185.26     43.86 o 
   3   9  19       49.88        0.00     38.40 o 
   4   9  19      140.30      213.47     52.93 o 
   5   9  19      302.06      283.21     50.76 o 
  -3  10  19       73.24       56.48     44.68 o 
  -2  10  19       57.07        0.00     43.88 o 
  -1  10  19      425.62      470.05     71.43 o 
   0  10  19       25.76       42.93     47.08 o 
   1  10  19      425.13      363.55     48.71 o 
   2  10  19       77.96       76.63     41.67 o 
   3  10  19       50.51      152.02     45.41 o 
   0   0  20        6.82        0.00     39.76 o 
   1   0  20       46.14       17.87     28.07 o 
   2   0  20     7172.92     7189.88    144.09 o 
   3   0  20       78.24       80.36     36.17 o 
   4   0  20     1208.51     1247.44     55.50 o 
   5   0  20      115.18      127.74     38.13 o 
   6   0  20      160.35      165.55     41.84 o 
   7   0  20      286.06      220.54     43.01 o 
   8   0  20        4.85        0.00     35.09 o 
   9   0  20      228.05      181.99     54.31 o 
  -9   1  20      265.50      167.08     52.19 o 
  -8   1  20      731.30      827.50     64.51 o 
  -7   1  20       72.79       83.95     38.51 o 
  -6   1  20      202.68      203.03     40.84 o 
  -5   1  20     1083.76     1077.79     52.75 o 
  -4   1  20      821.93      932.82     49.11 o 
  -3   1  20     1493.11     1491.62     59.69 o 
  -2   1  20     1210.26     1120.64     51.95 o 
  -1   1  20     1283.58     1292.53     54.26 o 
   0   1  20      227.13      270.08     60.82 o 
   1   1  20     1194.62     1223.47     53.83 o 
   2   1  20     1222.34     1227.42     65.95 o 
   3   1  20     1417.94     1358.47     57.18 o 
   4   1  20      764.53      787.39     45.63 o 
   5   1  20     1172.72     1114.45     63.45 o 
   6   1  20      223.30      248.39     52.80 o 
   7   1  20       56.49       18.25     37.24 o 
   8   1  20      743.67      800.74     61.27 o 
   9   1  20      226.06      303.69     65.99 o 
  -8   2  20      336.82      328.54     56.61 o 
  -7   2  20      642.10      653.22     54.85 o 
  -6   2  20     1258.74     1361.66     71.06 o 
  -5   2  20      207.58      227.86     34.87 o 
  -4   2  20     1248.36     1327.49     56.94 o 
  -3   2  20      185.84      156.15     45.19 o 
  -2   2  20     1296.72     1293.46     55.38 o 
  -1   2  20      497.27      485.13     39.61 o 
   0   2  20      158.75      109.61     31.55 o 
   1   2  20      472.95      491.62     39.03 o 
   2   2  20     1365.84     1346.10     56.32 o 
   3   2  20      191.70      212.62     33.24 o 
   4   2  20     1366.63     1375.91     69.94 o 
   5   2  20      223.28      150.21     40.80 o 
   6   2  20     1337.14     1405.27     70.57 o 
   7   2  20      718.01      825.47     66.35 o 
   8   2  20      280.25      251.34     45.81 o 
  -8   3  20      521.37      707.63    124.81 o 
  -7   3  20      823.80      837.20     68.42 o 
  -6   3  20      999.12     1007.74     52.72 o 
  -5   3  20      725.37      748.74     61.75 o 
  -4   3  20     1159.31     1108.32     69.62 o 
  -3   3  20     1611.08     1653.59     62.54 o 
  -2   3  20      739.63      729.32     44.29 o 
  -1   3  20       29.85        0.00     27.21 o 
   0   3  20      684.11      661.85     43.60 o 
   1   3  20       38.08       30.13     33.88 o 
   2   3  20      819.18      844.03     46.40 o 
   3   3  20     1685.71     1555.00     75.97 o 
   4   3  20     1059.70      982.16     60.71 o 
   5   3  20      784.55      801.52     58.24 o 
   6   3  20      989.15      909.84     62.38 o 
   7   3  20      827.72      806.87     62.47 o 
   8   3  20      530.14      549.41     56.89 o 
  -8   4  20      728.49      764.27     70.02 o 
  -7   4  20     1193.88     1271.77     83.51 o 
  -6   4  20      804.79      897.41     50.76 o 
  -5   4  20       80.28       74.35     32.53 o 
  -4   4  20      197.22      183.20     34.27 o 
  -3   4  20       13.04       24.92     29.60 o 
  -2   4  20      803.99      836.35     59.35 o 
  -1   4  20      778.54      756.34     47.59 o 
   0   4  20     1993.64     1933.34     66.90 o 
   1   4  20      755.72      748.04     45.05 o 
   2   4  20      952.21      934.61     58.23 o 
   3   4  20        7.96        0.00     34.65 o 
   4   4  20      168.77      149.75     41.65 o 
   5   4  20       85.83       80.46     39.57 o 
   6   4  20      824.62      791.70     60.15 o 
   7   4  20     1209.26     1204.06     72.19 o 
   8   4  20      768.16      765.79     64.97 o 
  -7   5  20      361.59      390.84     56.79 o 
  -6   5  20      947.06      987.48     60.67 o 
  -5   5  20       22.05       37.47     30.64 o 
  -4   5  20      207.88      186.23     34.92 o 
  -3   5  20     1376.79     1401.11     59.56 o 
  -2   5  20      225.40      191.56     34.16 o 
  -1   5  20      489.57      492.04     56.78 o 
   0   5  20     1998.29     2072.77     69.76 o 
   1   5  20      595.62      526.40     48.31 o 
   2   5  20      216.80      152.03     42.13 o 
   3   5  20     1447.23     1545.31     74.71 o 
   4   5  20      203.81      173.35     42.50 o 
   5   5  20       17.00        0.00     37.97 o 
   6   5  20      956.87      905.03     78.46 o 
   7   5  20      345.33      331.87     50.00 o 
  -7   6  20      648.44      628.40     53.98 o 
  -6   6  20       69.56       57.84     42.24 o 
  -5   6  20      504.80      486.56     48.52 o 
  -4   6  20      455.92      444.08     40.55 o 
  -3   6  20      412.44      442.19     50.21 o 
  -2   6  20      302.50      268.59     36.30 o 
  -1   6  20      621.88      638.94     51.68 o 
   0   6  20     1493.20     1548.44     74.11 o 
   1   6  20      629.73      618.49     52.14 o 
   2   6  20      302.89      272.92     44.20 o 
   3   6  20      411.68      409.56     51.08 o 
   4   6  20      468.64      435.51     48.67 o 
   5   6  20      554.02      567.77     66.56 o 
   6   6  20       46.74        8.68     39.94 o 
   7   6  20      618.88      727.85     61.40 o 
  -6   7  20      677.39      672.67     55.65 o 
  -5   7  20       83.04      108.93     39.19 o 
  -4   7  20      766.77      680.63     64.67 o 
  -3   7  20       98.30       84.70     36.94 o 
  -2   7  20      768.83      895.12     57.26 o 
  -1   7  20      197.09      184.59     42.11 o 
   0   7  20      517.71      518.97     49.59 o 
   1   7  20      190.92      188.39     42.25 o 
   2   7  20      748.73      746.16     58.07 o 
   3   7  20       92.70      128.71     41.18 o 
   4   7  20      823.68      855.31     63.07 o 
   5   7  20      110.51      100.23     42.15 o 
   6   7  20      697.59      742.35     92.88 o 
  -5   8  20      502.35      718.59     98.03 o 
  -4   8  20      329.80      257.17     51.75 o 
  -3   8  20      142.66       73.09     46.61 o 
  -2   8  20      585.26      580.70     50.79 o 
  -1   8  20       14.24       31.18     35.89 o 
   0   8  20        2.65       12.00     36.03 o 
   1   8  20       20.05       49.72     35.88 o 
   2   8  20      597.19      590.81     55.14 o 
   3   8  20      132.54      165.41     45.04 o 
   4   8  20      415.95      353.11     51.09 o 
   5   8  20      497.03      600.97     58.18 o 
  -4   9  20      595.31      583.47     65.17 o 
  -3   9  20        2.77        0.00     55.06 o 
  -2   9  20      738.47      838.66     84.43 o 
  -1   9  20      330.93      252.50     53.79 o 
   0   9  20       12.76        0.00     37.12 o 
   1   9  20      385.79      331.75     46.32 o 
   2   9  20      707.04      676.09     71.67 o 
   3   9  20        4.66        0.00     39.37 o 
   4   9  20      596.03      616.44     59.44 o 
  -2  10  20      411.80      357.64     61.37 o 
  -1  10  20      628.13      651.72     68.79 o 
   0  10  20      391.48      458.43     65.71 o 
   1  10  20      642.91      575.21     70.97 o 
   2  10  20      430.81      421.50     54.20 o 
   1   0  21     2616.13     2718.51     80.21 o 
   2   0  21      248.20      250.73     35.16 o 
   3   0  21      202.91      233.64     35.44 o 
   4   0  21      506.88      481.29     41.45 o 
   5   0  21     3664.77     3463.92    110.31 o 
   6   0  21       32.83       29.55     36.95 o 
   7   0  21        0.85        0.00     36.12 o 
   8   0  21      283.82      269.75     46.42 o 
  -8   1  21      507.15      513.08     65.66 o 
  -7   1  21      188.16      244.59     44.61 o 
  -6   1  21     1612.66     1818.40     80.67 o 
  -5   1  21       82.83       62.01     37.37 o 
  -4   1  21     2645.27     2681.63     80.38 o 
  -3   1  21      240.23      188.52     35.77 o 
  -2   1  21     1292.29     1406.49     60.28 o 
  -1   1  21       53.15       57.14     30.22 o 
   0   1  21      370.41      418.12     46.62 o 
   1   1  21       67.70       89.28     32.05 o 
   2   1  21     1285.61     1321.53     58.06 o 
   3   1  21      227.87      185.47     35.28 o 
   4   1  21     2706.75     2597.47    111.53 o 
   5   1  21       65.63       41.13     39.20 o 
   6   1  21     1722.74     1826.36     83.89 o 
   7   1  21      187.79      291.03     46.91 o 
   8   1  21      446.73      411.46     52.70 o 
  -8   2  21      300.58      231.80     56.09 o 
  -7   2  21       57.37       71.14     37.91 o 
  -6   2  21      253.45      310.12     45.60 o 
  -5   2  21     1414.46     1522.50     62.71 o 
  -4   2  21      436.77      401.40     40.32 o 
  -3   2  21      513.93      427.95     40.75 o 
  -2   2  21      326.77      357.99     39.36 o 
  -1   2  21     1984.50     1997.26     70.60 o 
   0   2  21      641.90      540.63     41.85 o 
   1   2  21     1948.84     2048.22     68.97 o 
   2   2  21      321.06      277.69     35.25 o 
   3   2  21      489.52      442.53     47.84 o 
   4   2  21      417.54      504.83     49.08 o 
   5   2  21     1512.21     1503.51     82.37 o 
   6   2  21      251.11      217.20     45.30 o 
   7   2  21       39.51       11.57     38.88 o 
   8   2  21      324.47      243.73     72.05 o 
  -8   3  21      352.83      368.66     61.50 o 
  -7   3  21        7.23       87.52     48.51 o 
  -6   3  21      178.73      133.93     39.77 o 
  -5   3  21      246.71      230.43     36.61 o 
  -4   3  21      289.34      330.69     38.32 o 
  -3   3  21      158.58      126.05     32.70 o 
  -2   3  21     1476.69     1640.78     63.27 o 
  -1   3  21      232.11      247.97     36.48 o 
   0   3  21     2860.86     2851.21     81.80 o 
   1   3  21      239.73      289.24     36.84 o 
   2   3  21     1319.26     1322.52     70.60 o 
   3   3  21      172.82      228.69     94.52 o 
   4   3  21      254.51      270.63     46.94 o 
   5   3  21      198.34      173.27     43.24 o 
   6   3  21      209.71      217.36     44.84 o 
   7   3  21        7.23        0.00     41.32 o 
   8   3  21      287.49      333.10     52.04 o 
  -7   4  21      359.37      346.94     56.69 o 
  -6   4  21       12.59        0.00     35.82 o 
  -5   4  21      328.21      272.01     43.74 o 
  -4   4  21      126.25      190.57     35.70 o 
  -3   4  21     2356.65     2368.36     76.64 o 
  -2   4  21      589.89      563.78     43.37 o 
  -1   4  21     1542.57     1526.74     61.88 o 
   0   4  21       12.10       17.86     40.90 o 
   1   4  21     1394.53     1309.08     69.20 o 
   2   4  21      561.76      586.59     52.17 o 
   3   4  21     2368.63     2414.30     92.29 o 
   4   4  21      122.33       26.77     39.86 o 
   5   4  21      274.05      272.20     46.74 o 
   6   4  21        3.78        0.00     37.83 o 
   7   4  21      304.87      275.73     50.65 o 
  -7   5  21        1.27       22.33     44.89 o 
  -6   5  21     1266.04     1325.63     99.11 o 
  -5   5  21      105.85      118.60     33.24 o 
  -4   5  21      977.35      927.38     50.73 o 
  -3   5  21      345.59      371.07     38.94 o 
  -2   5  21     1193.17     1221.31     57.20 o 
  -1   5  21       98.55       99.91     36.11 o 
   0   5  21      250.13      280.37     55.83 o 
   1   5  21      109.76       89.20     39.92 o 
   2   5  21     1076.41      938.36     61.78 o 
   3   5  21      325.92      364.99     55.62 o 
   4   5  21      872.80      916.62     63.67 o 
   5   5  21       89.82       76.70     42.44 o 
   6   5  21     1182.88     1155.22     72.77 o 
   7   5  21        0.07        3.57     41.37 o 
  -6   6  21      333.12      380.86     47.10 o 
  -5   6  21      720.23      773.67     57.11 o 
  -4   6  21       86.34       83.29     34.75 o 
  -3   6  21     2780.17     2829.65     83.00 o 
  -2   6  21      645.55      648.90     53.64 o 
  -1   6  21      107.88      118.11     40.08 o 
   0   6  21      392.06      410.92     48.33 o 
   1   6  21       97.97       78.01     39.96 o 
   2   6  21      633.17      606.15     60.45 o 
   3   6  21     2658.45     2544.72    117.50 o 
   4   6  21       70.38       69.92     40.89 o 
   5   6  21      622.04      569.04     58.87 o 
   6   6  21      318.13      272.36     50.79 o 
  -5   7  21      267.66      203.85     52.96 o 
  -4   7  21     1014.38     1053.19     77.46 o 
  -3   7  21      100.80       25.81     36.88 o 
  -2   7  21      293.27      309.98     44.54 o 
  -1   7  21      423.92      394.28     48.94 o 
   0   7  21      200.25      197.91     42.82 o 
   1   7  21      440.42      430.98     49.26 o 
   2   7  21      273.22      244.32     44.62 o 
   3   7  21      107.45      138.45     42.05 o 
   4   7  21      875.18      909.64     64.33 o 
   5   7  21      272.50      217.10     49.06 o 
  -4   8  21      796.80      725.59     70.81 o 
  -3   8  21      641.12      700.40     68.36 o 
  -2   8  21       14.05        0.00     45.29 o 
  -1   8  21      534.29      531.82     51.26 o 
   0   8  21       87.48      104.92     40.09 o 
   1   8  21      569.55      489.47     53.31 o 
   2   8  21       15.63        0.00     39.63 o 
   3   8  21      578.11      599.98     58.60 o 
   4   8  21      824.80      792.89     64.02 o 
  -3   9  21       91.50       70.52     49.57 o 
  -2   9  21      125.65      120.03     53.33 o 
  -1   9  21       59.50       85.75     50.79 o 
   0   9  21      310.98      305.47     48.15 o 
   1   9  21       68.92       85.19     41.54 o 
   2   9  21      136.18      173.15     46.63 o 
   3   9  21       80.87      106.31     44.52 o 
   0   0  22       31.32        0.00     49.01 o 
   1   0  22     1855.62     1982.12     70.81 o 
   2   0  22      640.35      737.48     47.01 o 
   3   0  22      172.11      197.89     35.64 o 
   4   0  22      258.50      246.27     46.00 o 
   5   0  22       34.94        4.09     36.28 o 
   6   0  22        6.96       65.62     43.80 o 
   7   0  22        0.66        0.00     38.30 o 
  -7   1  22      217.11      242.71     70.84 o 
  -6   1  22       38.08        9.12     37.59 o 
  -5   1  22      726.78      773.77     58.46 o 
  -4   1  22      421.51      473.35     42.97 o 
  -3   1  22      158.89      124.63     35.19 o 
  -2   1  22     2171.34     2186.49     73.17 o 
  -1   1  22      287.47      262.18     67.25 o 
   0   1  22      205.22      226.19     36.35 o 
   1   1  22      188.27      184.01     34.90 o 
   2   1  22     2176.02     2142.93     74.86 o 
   3   1  22      127.59       83.64     37.58 o 
   4   1  22      423.59      405.00     48.17 o 
   5   1  22      752.05      863.15     70.84 o 
   6   1  22       32.44        1.39     38.36 o 
   7   1  22      199.12      138.84     44.64 o 
  -7   2  22      187.06      222.04     77.82 o 
  -6   2  22      205.52      262.37     83.23 o 
  -5   2  22      147.56      109.78     40.55 o 
  -4   2  22      457.10      503.25     43.79 o 
  -3   2  22      428.92      440.32     42.32 o 
  -2   2  22      211.62      207.37     47.96 o 
  -1   2  22      929.06      930.10     51.17 o 
   0   2  22      734.33      733.84     48.14 o 
   1   2  22      930.43     1001.70     51.71 o 
   2   2  22      152.12      150.14     36.78 o 
   3   2  22      443.93      441.25     49.25 o 
   4   2  22      444.45      454.59     51.47 o 
   5   2  22      146.94      162.52     43.42 o 
   6   2  22      265.16      197.68     44.92 o 
   7   2  22      155.89      117.51     45.96 o 
  -7   3  22      358.57      393.54     64.20 o 
  -6   3  22      508.05      505.31     51.17 o 
  -5   3  22      197.27      164.00     36.33 o 
  -4   3  22      153.55      194.32     36.73 o 
  -3   3  22      442.73      547.70     44.05 o 
  -2   3  22      913.72      980.39     52.08 o 
  -1   3  22     1322.72     1305.43     58.12 o 
   0   3  22       28.87       30.83     31.39 o 
   1   3  22     1299.20     1304.04     87.09 o 
   2   3  22      935.41      881.83    113.80 o 
   3   3  22      418.26      471.25     56.53 o 
   4   3  22      184.34      247.82     57.98 o 
   5   3  22      141.45      116.81     43.37 o 
   6   3  22      483.46      484.69     54.97 o 
   7   3  22      403.92      349.50     53.36 o 
  -6   4  22      564.94      619.78     67.02 o 
  -5   4  22       39.69       48.55     33.59 o 
  -4   4  22      683.17      747.53     48.93 o 
  -3   4  22      766.84      726.81     48.34 o 
  -2   4  22      146.70      169.38     35.53 o 
  -1   4  22      328.60      254.08     38.91 o 
   0   4  22     1668.59     1680.32     91.30 o 
   1   4  22      376.27      454.57     49.92 o 
   2   4  22      145.36      150.03     43.06 o 
   3   4  22      794.57      812.65     61.99 o 
   4   4  22      640.33      633.50     58.69 o 
   5   4  22       42.51       63.03     58.67 o 
   6   4  22      590.69      638.76    106.02 o 
  -6   5  22       34.66        0.00     54.74 o 
  -5   5  22       40.07       42.29     38.37 o 
  -4   5  22      329.41      317.65     50.27 o 
  -3   5  22       38.74       25.44     31.59 o 
  -2   5  22      373.27      411.03     44.48 o 
  -1   5  22     1472.38     1516.09     74.69 o 
   0   5  22     2181.75     2167.56     88.30 o 
   1   5  22     1489.87     1587.01     79.40 o 
   2   5  22      443.28      497.83     53.58 o 
   3   5  22       22.15       52.18     47.41 o 
   4   5  22      360.97      350.02     54.60 o 
   5   5  22       33.33        3.62     39.10 o 
   6   5  22       41.42       42.04     45.10 o 
  -5   6  22       87.74       22.48     37.07 o 
  -4   6  22      374.66      367.12     58.28 o 
  -3   6  22      266.35      322.23     59.04 o 
  -2   6  22       57.77       73.87     39.72 o 
  -1   6  22      559.12      618.25     54.29 o 
   0   6  22     1457.55     1536.75     74.96 o 
   1   6  22      565.87      665.70     58.48 o 
   2   6  22       36.88       73.09     40.42 o 
   3   6  22      313.44      365.16     51.60 o 
   4   6  22      400.88      363.39     52.03 o 
   5   6  22       90.57       73.40     50.73 o 
  -4   7  22       69.50       72.07     48.47 o 
  -3   7  22      127.05       83.41     58.52 o 
  -2   7  22       50.59       56.10     39.23 o 
  -1   7  22      137.42      122.57     41.92 o 
   0   7  22      782.67      771.91     60.90 o 
   1   7  22      136.29      121.60     42.79 o 
   2   7  22       34.19        0.85     41.02 o 
   3   7  22      119.54      138.53     46.41 o 
   4   7  22       93.48      135.96     45.61 o 
  -3   8  22       18.74        0.00     45.03 o 
  -2   8  22      509.26      484.97     89.39 o 
  -1   8  22       88.37       50.90     39.00 o 
   0   8  22       29.54       33.89     40.29 o 
   1   8  22       87.39      115.80     43.95 o 
   2   8  22      458.12      481.47     54.86 o 
   3   8  22       18.84        0.00     40.08 o 
   1   0  23       25.17       42.86     33.12 o 
   2   0  23     2020.35     2122.48     73.98 o 
   3   0  23      249.87      298.04     46.70 o 
   4   0  23     1456.61     1441.59    106.91 o 
   5   0  23      709.77      703.63     59.20 o 
   6   0  23      536.57      494.49     56.58 o 
   7   0  23        0.04       44.02     42.57 o 
  -6   1  23      102.23       52.77     39.34 o 
  -5   1  23     1857.10     1853.65     84.79 o 
  -4   1  23      397.35      436.12     51.87 o 
  -3   1  23      647.32      588.27     45.76 o 
  -2   1  23      711.77      729.48     49.56 o 
  -1   1  23     1333.46     1306.28     88.28 o 
   0   1  23       91.86       96.69     33.58 o 
   1   1  23     1285.42     1292.95     61.24 o 
   2   1  23      678.98      691.40     48.34 o 
   3   1  23      715.09      756.49     59.05 o 
   4   1  23      372.82      393.77     52.29 o 
   5   1  23     1875.57     1925.17     96.20 o 
   6   1  23       97.17      136.71     43.09 o 
  -6   2  23      764.77      781.96     61.06 o 
  -5   2  23      436.26      411.43     49.28 o 
  -4   2  23        5.88       34.45     32.20 o 
  -3   2  23      239.84      287.80     39.29 o 
  -2   2  23      494.60      536.91     45.66 o 
  -1   2  23      787.72      826.42     49.64 o 
   0   2  23      352.84      471.73     60.31 o 
   1   2  23      748.43      789.25     50.80 o 
   2   2  23      485.91      508.47     77.25 o 
   3   2  23      239.62      169.44     44.46 o 
   4   2  23       18.25       51.07     41.04 o 
   5   2  23      366.06      424.13     77.25 o 
   6   2  23      817.42      900.56     66.39 o 
  -6   3  23       23.76       52.13     38.46 o 
  -5   3  23      133.73      123.88     41.42 o 
  -4   3  23      132.28       98.31     35.09 o 
  -3   3  23      674.31      673.78     49.09 o 
  -2   3  23      195.23      215.22     37.74 o 
  -1   3  23      499.89      467.23     43.67 o 
   0   3  23        6.14       32.47     34.68 o 
   1   3  23      499.12      474.16     50.85 o 
   2   3  23      182.65      164.85     42.75 o 
   3   3  23      617.60      636.99     60.31 o 
   4   3  23       98.51       68.90     42.47 o 
   5   3  23      152.68      141.64     45.49 o 
   6   3  23       35.08       30.94     43.40 o 
  -6   4  23      481.48      420.13     62.37 o 
  -5   4  23       17.30       39.44     54.19 o 
  -4   4  23      868.39      859.06     53.12 o 
  -3   4  23       63.70       78.82     34.29 o 
  -2   4  23      285.67      240.77     37.84 o 
  -1   4  23       56.48       63.80     38.37 o 
   0   4  23      106.70      122.34     68.59 o 
   1   4  23       62.25       63.30     39.26 o 
   2   4  23      296.88      319.99     49.97 o 
   3   4  23       67.32       54.49     41.55 o 
   4   4  23      785.07      851.83     65.09 o 
   5   4  23       16.87       27.14     41.22 o 
   6   4  23      392.76      323.10     53.55 o 
  -5   5  23     1137.07     1174.62     69.05 o 
  -4   5  23      441.07      440.91     71.13 o 
  -3   5  23     3096.33     3053.06    104.16 o 
  -2   5  23       10.94        1.36     37.61 o 
  -1   5  23       10.49        0.00     37.87 o 
   0   5  23        2.26       10.45     36.03 o 
   1   5  23       14.67       29.16     39.47 o 
   2   5  23        3.79       11.11     38.41 o 
   3   5  23     3052.16     2899.32    107.11 o 
   4   5  23      463.50      519.51     56.30 o 
   5   5  23      939.53      989.32     69.96 o 
  -4   6  23     1417.94     1380.42    149.63 o 
  -3   6  23      136.67      127.79     41.95 o 
  -2   6  23      831.45      943.85    115.30 o 
  -1   6  23      138.39      148.57     44.84 o 
   0   6  23       56.61       36.57     39.97 o 
   1   6  23      125.79       52.92     43.30 o 
   2   6  23      785.64      840.07     82.89 o 
   3   6  23      162.47      188.84     46.45 o 
   4   6  23     1290.78     1386.68    134.53 o 
  -3   7  23     1053.90     1099.09     84.75 o 
  -2   7  23       75.42       45.80     41.96 o 
  -1   7  23      199.82      255.31     47.48 o 
   0   7  23      218.86      244.16     48.31 o 
   1   7  23      209.29      226.95     52.23 o 
   2   7  23       91.68      133.96     58.29 o 
   3   7  23      981.12     1051.01     70.44 o 
   0   0  24        2.90        2.51     45.51 o 
   1   0  24      238.51      257.92     38.80 o 
   2   0  24      623.01      686.57     50.34 o 
   3   0  24       42.24        0.00     38.63 o 
   4   0  24      285.09      262.66     46.36 o 
   5   0  24      481.38      584.90     82.46 o 
   6   0  24       48.48        2.23     42.18 o 
  -6   1  24       43.30       14.21     42.78 o 
  -5   1  24      195.76      166.39     46.29 o 
  -4   1  24     1036.20     1097.45     71.87 o 
  -3   1  24       63.63       46.27     39.33 o 
  -2   1  24      469.37      462.83     45.00 o 
  -1   1  24      653.05      603.07     48.41 o 
   0   1  24       37.96        8.54     31.25 o 
   1   1  24      649.99      587.37     46.97 o 
   2   1  24      433.80      539.92     55.48 o 
   3   1  24       63.83       71.71     41.70 o 
   4   1  24     1037.10     1131.01     71.15 o 
   5   1  24      220.07      155.12     48.03 o 
   6   1  24       42.16       68.30     44.10 o 
  -5   2  24      958.21     1140.77     70.50 o 
  -4   2  24      239.79      209.31     55.61 o 
  -3   2  24      216.98      252.24     39.06 o 
  -2   2  24      299.31      328.08     41.15 o 
  -1   2  24       11.98        2.20     39.91 o 
   0   2  24      134.56       86.56     35.13 o 
   1   2  24       14.33        0.00     37.74 o 
   2   2  24      321.43      361.36     50.36 o 
   3   2  24      181.99      141.78     44.29 o 
   4   2  24      255.83      170.62     46.43 o 
   5   2  24      927.56      994.80     70.46 o 
  -5   3  24      139.88      134.27     44.55 o 
  -4   3  24      764.37      891.68     62.98 o 
  -3   3  24      291.59      381.99     59.12 o 
  -2   3  24      141.77      151.10     42.53 o 
  -1   3  24       43.42       77.41     35.84 o 
   0   3  24     1984.32     2003.37     86.47 o 
   1   3  24       47.27       46.78     40.18 o 
   2   3  24      131.20      128.46     56.76 o 
   3   3  24      311.04      311.74     50.75 o 
   4   3  24      733.58      702.18     61.59 o 
   5   3  24      154.79      151.14     65.65 o 
  -4   4  24       73.44       56.13     35.39 o 
  -3   4  24      283.46      284.88     41.42 o 
  -2   4  24       41.93       40.23     39.58 o 
  -1   4  24     1767.23     1731.90     84.56 o 
   0   4  24      273.10      267.88     48.01 o 
   1   4  24     1840.07     1813.34     83.04 o 
   2   4  24       42.95       25.40     40.01 o 
   3   4  24      320.66      333.70     51.40 o 
   4   4  24       68.85       23.78     44.98 o 
  -4   5  24      377.52      464.33     53.44 o 
  -3   5  24      126.99      125.24     42.61 o 
  -2   5  24      272.34      277.86     47.60 o 
  -1   5  24      158.81      145.63     54.17 o 
   0   5  24     3014.25     3224.93    113.26 o 
   1   5  24      182.95      294.60     50.07 o 
   2   5  24      369.46      440.23     54.56 o 
   3   5  24      117.77       53.47     43.74 o 
   4   5  24      390.64      406.95     56.48 o 
  -3   6  24        5.53       38.00     40.60 o 
  -2   6  24      111.36       85.30     41.98 o 
  -1   6  24     1066.88     1038.18     68.95 o 
   0   6  24      632.23      677.01     60.35 o 
   1   6  24     1153.80     1226.33     88.58 o 
   2   6  24      115.74      146.96     48.45 o 
   3   6  24       17.55        3.61     42.59 o 
   1   0  25      887.43      992.26     56.92 o 
   2   0  25     1090.24     1160.17     71.76 o 
   3   0  25        1.91       64.12     42.38 o 
   4   0  25      805.67      894.70     68.60 o 
  -4   1  25       11.44        0.00     40.33 o 
  -3   1  25      905.12     1096.19     92.70 o 
  -2   1  25      183.42      253.06     40.85 o 
  -1   1  25      268.44      235.93     41.21 o 
   0   1  25      176.52      174.15     38.59 o 
   1   1  25      240.57      213.38     46.98 o 
   2   1  25      193.73      166.52     45.26 o 
   3   1  25      898.88      905.11     80.21 o 
   4   1  25       18.70        5.27     41.32 o 
  -4   2  25      457.49      480.78     56.59 o 
  -3   2  25      316.30      286.24     49.55 o 
  -2   2  25      245.92      264.81     40.75 o 
  -1   2  25      606.69      638.44     49.99 o 
   0   2  25       63.44       50.18     40.95 o 
   1   2  25      572.39      602.60     57.69 o 
   2   2  25      216.21      152.74     70.48 o 
   3   2  25      289.70      249.42     50.58 o 
   4   2  25      405.67      411.96     54.91 o 
  -4   3  25      597.84      704.06     61.26 o 
  -3   3  25       15.41        0.00     33.46 o 
  -2   3  25       32.80        0.00     38.93 o 
  -1   3  25       83.65       59.30     43.08 o 
   0   3  25        3.46       16.84     41.65 o 
   1   3  25       83.55      103.00     48.80 o 
   2   3  25       32.14       95.97     44.65 o 
   3   3  25       16.75        0.00     40.44 o 
   4   3  25      532.90      576.87     69.92 o 
  -3   4  25      948.32     1077.00     68.45 o 
  -2   4  25      146.45       85.96     42.98 o 
  -1   4  25       35.07      110.50     44.13 o 
   0   4  25      327.16      342.64     54.05 o 
   1   4  25       36.99       14.03     40.03 o 
   2   4  25      180.89      161.36     46.85 o 
   3   4  25      939.68      861.54     69.38 o 
  -2   5  25      487.55      471.34     55.43 o 
  -1   5  25      652.25      707.79     62.24 o 
   0   5  25       26.53       17.85     43.97 o 
   1   5  25      679.39      736.99     64.22 o 
   2   5  25      452.92      461.21     58.53 o 
   0   0  26      722.29      993.26     83.55 o 
   1   0  26       94.79       87.15     42.07 o 
   2   0  26      391.92      501.16     58.08 o 
   3   0  26       23.73       22.55     44.27 o 
  -3   1  26      101.18      100.56     47.43 o 
  -2   1  26       40.48       52.39     44.55 o 
  -1   1  26      543.39      523.20     55.97 o 
   0   1  26      384.36      422.33     52.95 o 
   1   1  26      544.52      576.71     60.10 o 
   2   1  26       45.73       13.89     62.61 o 
   3   1  26       77.28       80.72     44.48 o 
  -2   2  26      182.76      215.69     48.94 o 
  -1   2  26       58.88       40.83     42.94 o 
   0   2  26        8.22        0.00     41.88 o 
   1   2  26       64.82        0.00     42.02 o 
   2   2  26      181.95      162.10     48.29 o 
  -2   3  26       97.28      121.20     45.75 o 
  -1   3  26      256.47      341.69     53.73 o 
   0   3  26       38.15       77.38     44.22 o 
   1   3  26      247.28      262.19     87.69 o 
   2   3  26       99.07       69.64     58.95 o 
                                                 
